# Supplementary material for: Accuracy and Misleadingness of Anatomical and Embryological Statements in State‐Level Abortion Ban Legislation in the United States
Source: Perspect Sex Reprod Health. 2025 Feb 28;57(1):17–24. doi: 10.1111/psrh.70001 (PMC11936854; doi:10.1111/psrh.70001)
Supplement: Supplementary file 2 — Data S2. Supporting Tables. [file PSRH-57-17-s002.xlsx]

## Sheet: Supporting Table S1
Supporting Table S1: Complete list of legislation investigated
Year	State	Legislation	Guttmacher Abortion Ban Subcategory	Contains legislative findings (or similar) section with statements of anatomical of embryological fact?
2017	AL	HB98	Bans Abortion by Establishing Fetal Personhood	No
2019	AL	HB314	All or Most Abortions Banned	Yes
2017	AR	SB1434	Abortion for Sex Selection Banned	Yes, but not anatomical/medically testable and/or relevant
2019	AR	HB1439	Abortion Banned after 12 weeks LMP	Yes
2019	AR	SB149	All or Most Abortions Banned	Yes, but not anatomical/medically testable and/or relevant
2019	AR	SB2	Abortion Due to Genetic Anomaly Banned	No
2019	AR	SB448	Postviability Abortion Restricted	No
2021	AR	SB6	All or Most Abortions Banned	Yes, but not anatomical/medically testable and/or relevant
2021	AZ	SB1457	Abortion Due to Genetic Anomaly Banned	Yes, but not anatomical/medically testable and/or relevant
2022	AZ	SB1164	Abortion Banned after 12 weeks LMP	Yes
2022	FL	HB5	Abortion Banned after 12 weeks LMP	No
2019	GA	HB481	All or Most Abortions Banned	No
2018	IA	SF359	All or Most Abortions Banned	No
2020	ID	SB1385	All or Most Abortions Banned	No
2021	ID	HB366	All or Most Abortions Banned	Yes
2022	ID	SB1309	All or Most Abortions Banned	Yes
2016	IN	HB1337	Abortion Due to Genetic Anomaly Banned Abortion for Race Selection Banned; Abortion for Sex Selection Banned	No
2022	IN	HB1217	Targeted Regulation of Abortion Providers	No
2022	IN	SB1	All or Most Abortions Banned	No
2019	KY	HB148	All or Most Abortions Banned	No
2019	KY	HB5	Abortion Due to Genetic Anomaly Banned; Abortion for Race Selection Banned; Abortion for Sex Selection Banned	Yes, but not anatomical/medically testable and/or relevant
2019	KY	SB9	All or Most Abortions Banned	Yes
2022	KY	HB3	Abortion Banned after 12 weeks LMP	Yes, section 32
2016	LA	HB1019	Abortion Due to Genetic Anomaly Banned	No
2019	LA	SB184	All or Most Abortions Banned	No
2022	LA	SB342	All or Most Abortions Banned	Yes, but not anatomical/medically testable and/or relevant
2022	LA	SB388	Restricts Access to Medication Abortion	No
2019	MO	HB126	Abortion Banned after 12 weeks LMP; Abortion Due to Genetic Anomaly Banned; Abortion for Race Selection Banned; Abortion for Sex Selection Banned; All or Most Abortions Banned	Yes
2019	MS	SB2116	All or Most Abortions Banned	Yes, but not in final enacted version
2020	MS	HB1295	Abortion Due to Genetic Anomaly Banned; Abortion for Race Selection Banned; Abortion for Sex Selection Banned	Yes, but not anatomical/medically testable and/or relevant
2018	MS	HB1510		Yes
2021	MT	HB136	Abortion Banned after 12 weeks LMP	Yes
2021	NH	HB2	Abortion Banned after 12 weeks LMP	Yes, 38.I.j
2017	OH	HB214	Abortion Due to Genetic Anomaly Banned	No
2019	OH	SB23	All or Most Abortions Banned	Yes, Section 3
2021	OK	HB1102	All or Most Abortions Banned	No
2021	OK	HB2441	All or Most Abortions Banned	No
2021	OK	SB918	All or Most Abortions Banned	No
2022	OK	HB4327	All or Most Abortions Banned	No
2022	OK	SB1503	All or Most Abortions Banned	Yes, but not anatomical/medically testable and/or relevant
2022	OK	SB1555	All or Most Abortions Banned	No
2022	OK	SB612	All or Most Abortions Banned	No
2021	SC	SB1	All or Most Abortions Banned	Yes
2021	SD	HB1110	Abortion Due to Genetic Anomaly Banned	No
2022	SD	HB1318	Restricts Access to Medication Abortion	No
2019	TN	SB1257	All or Most Abortions Banned	No
2020	TN	HB2263	Abortion Due to Genetic Anomaly Banned; Abortion for Race Selection Banned; Abortion for Sex Selection Banned; All or Most Abortions Banned: Postviability Abortion Restricted	Yes
2022	TN	HB2416	Targeted Regulation of Abortion Providers; Restricts Access to Medication Abortion	No
2021	TX	HB1280	All or Most Abortions Banned	No
2021	TX	SB8	All or Most Abortions Banned	Yes, but not anatomical/medically testable and/or relevant
2019	UT	HB136	Abortion Banned after 12 weeks LMP	No
2019	UT	HB166	Abortion Due to Genetic Anomaly Banned	No
2020	UT	SB174	All or Most Abortions Banned	No
2022	WV	HB302x	All or Most Abortions Banned	Yes, but not anatomical/medically testable and/or relevant
2022	WV	SB468	Abortion Due to Genetic Anomaly Banned	Yes, but not anatomical/medically testable and/or relevant
2022	WY	HB92	All or Most Abortions Banned	No

## Sheet: Supporting Table S2
Supporting Table S2: Complete compilation of anatomical or embryological legislative facts.
State	Bill	Year	Anatomical or Embryological Statements with Legislative Findings Section	Initial Statements Compliled for Survey	Section
Alabama	HB314	2019	Section 2(f): Recent medical advances prove a baby's heart starts to beat at around six weeks. At about eight weeks, the heartbeat can be heard through an ultrasound examination. A fetal Doppler can detect a fetal heartbeat as early as 10 weeks.	A baby's heart starts to beat at around six weeks.	Section 2: Legislative Findings
				At about eight weeks, the heartbeat can be heard through an ultrasound examination.
				A fetal Doppler can detect a fetal heartbeat as early as 10 weeks.
			Section 2(h): As early as six weeks after fertilization, fetal photography shows the clear development of a human being.	As early as six weeks after fertilization, fetal photography shows the clear development of a human being.
Arizona	SB1164	2022	3.A.2(a) Between five and six weeks' gestation, an unborn human being's heart begins beating.	Between five and six weeks gestation, an unborn human being's heart begins beating.	Section 1: Legislative intent: The Legislature makes the following findings of fact and incorporates them herein by reference:
			3.A.2(b)An unborn human begins to move about in the womb at approximately eight weeks' gestation	An unborn human being begins to move about in the womb at approximately eight weeks gestation.
			3.A.2(c) At nine weeks' gestation, all basic physiological functions are present. Teeth and eyes are present, as well at external genitalia.	At nine weeks gestation, all basic physiological functions are present.
				At nine weeks gestation, teeth are present.
				At nine weeks gestation, eyes are present
				At nine weeks gestation, external genitalia are present
			3.A.2(d) An unborn human being's vital organs begin to function at ten weeks' gestation. Hair, fingernail and toenails begin to form.	An unborn human being's vital organs begin to function at ten weeks gestation.
				An unborn human being's hair begins to form at ten weeks gestation.
				An unborn human being's fingernails begins to form at ten weeks gestation.
				An unborn human being's toenails begins to form at ten weeks gestation.
			3.A.2(e) At eleven weeks' gestation, an unborn human being's diaphragm is developing, and he or she may even hiccup. The unborn human being is beginning to move about freely in the womb.	At eleven weeks gestation, an unborn human being's diaphragm is developing, and he or she may even hiccup.
				At eleven weeks gestation, an unborn human being may even hiccup.
				At eleven weeks gestation, the unborn human being is beginning to move about freely in the womb.
			3.A.2(f) At twelve weeks' gestation, an unborn human being can open and close his or her fingers, starts to make sucking motions and senses stimulation from the world outside the womb. Importantly, the unborn human being has taken on "the human form" in all relevant aspects.	At twelve weeks gestation, an unborn human being can open and close his or her fingers.
				At twelve weeks gestation, an unborn human being starts to make sucking motions.
				At twelve weeks gestation, an unborn human being senses stimulation from the world outside the womb.
				At twelve weeks gestation, the unborn human being has taken on "the human form" in all relevant aspects.
Arkansas	HB1439	2019	a.2.A Between five (5) and six (6) weeks' gestation, an unborn human being's heart begins to beat	Between five and six weeks gestation, an unborn human being's heart begins to beat.	Section 1: Legislative findings and intent: The General Assembly finds that:
			a.2.B An unborn human being begins to move about in the womb at approximately eight (8) weeks' gestation.	An unborn human being begins to move about in the womb at approximately eight weeks gestation.
			a.2.C At nine (9) weeks' gestation, all basic physiological functions, buds for teeth, eyes, and external genitalia are present.	At nine weeks gestation, all basic physiological functions are present.
				At nine weeks gestation, buds for teeth are present.
				At nine weeks gestation, eyes are present.
				At nine weeks gestation, external genitalia are present.
			a.2.D.i An unborn human being's vital organs begin to function at ten (10) weeks' gestation	An unborn human being's vital organs begin to function at ten weeks gestation.
			a.2.D.ii Hair, fingernails, and toenails begin to form at ten (10) weeks' gestation	Hair begins to form at ten weeks gestation.
				Fingernails begin to form at ten weeks gestation.
				Toenails begin to form at ten weeks gestation.
			a.2.E.i At eleven (11) weeks' gestation, an unborn human being's diaphragm develops, which can result in hiccups	At eleven weeks gestation, an unborn human being's diaphragm develops.
				At eleven weeks gestation, an unborn human being can hiccup.
			a.2.E.ii In addition, an unborn human being begins to move about freely in the womb	At eleven weeks gestation, an unborn human being begins to move freely throughout the womb.
			a.2.F.i At twelve (12) weeks' gestation, an unborn human being can open and close his or her fingers, making sucking motions, and sense stimulation from outside the womb.	At twelve weeks gestation, an unborn human being can open and close his or her fingers.
				At twelve weeks gestation, an unborn human being starts to make sucking motions.
				At twelve weeks gestation, an unborn human being senses stimulation from the world outside the womb.
			a.2.F.ii At this stage, the unborn human being takes on "the human form" in all relevant aspects as states in Gonzales v. Carhart	At twelve weeks gestation, the unborn human being takes on "the human form" in all relevant aspects.
Idaho	SB1309	2022	2(5) A detectable fetal heartbeat and its characteristics is a key medical predictor in whether a preborn child will reach live birth.	A detectable fetal heartbeat and its characteristics is a key medical predictor in whether a preborn child will reach live birth.	Section 2: Legislative findings and intent: The legislature finds and declares that:
			2(6) The fetal heartbeat, when detected, presents a clearly identifiable point at which the preborn child in the womb has a greater than ninety-five percent (95%) chance of survival when carried to term.	The fetal heartbeat, when detected, presents a clearly identifiable point at which the preborn child in the womb has a greater than ninety-five percent (95%) chance of survival when carried to term.
	HB366	2021	(SAME AS SB1309)		Section 1: Legislative findings and intent: The legislature finds and declares that:
Kentucky	SB9	2019	(1) As many as thirty percent (30%) of natural pregnancies end in spontaneous miscarriage	As many as thirty percent (30%) of natural pregnancies end in spontaneous miscarriage	Section 2: Findings: The General Assembly finds and declares, according to contemporary medical research, all of the following:
			(2) Less than five percent (5%) of all natural pregnancies end in spontaneous miscarriage after detection of fetal cardiac activity	Less than five percent (5%) of all natural pregnancies end in spontaneous miscarriage after detection of fetal cardiac activity
			(3) Over ninety percent (90%) of intrauterine pregnancies survive the first trimester if cardiac activity is detected in the gestational sac	Over ninety percent (90%) of intrauterine pregnancies survive the first trimester if cardiac activity is detected in the gestational sac
			(4) Nearly ninety percent (90%) of in vitro pregnancies do not survive the first trimester where cardiac activity is not detected in the gestational sac	Nearly ninety percent (90%) of in vitro pregnancies do not survive the first trimester where cardiac activity is not detected in the gestational sac
			(5) Fetal heartbeat, therefore, has become a key medical predictor that an unborn human individual will reach live birth	Fetal heartbeat, therefore, has become a key medical predictor that an unborn human individual will reach live birth
			(6) Cardiac activity begins at a biologically identifiable moment in time, normally when the fetal heart is formed in the gestational sac	Cardiac activity begins at a biologically identifiable moment in time, normally when the fetal heart is formed in the gestational sac
	HB3	2022	(a) Between five (5) and six (6) weeks' gestation, an unborn child's heart begins beating	Between five (5) and six (6) weeks' gestation, an unborn child's heart begins beating.	Section 32: Findings: The General Assembly finds and declares, according to contemporary medical research, all of the following:
			(b) At approximately eight (8) weeks' gestation, an unborn child begins to move about in the womb	At approximately eight (8) weeks' gestation, an unborn child begins to move about in the womb.
			(c) At nine (9) weeks' gestation, all basic physiological functions are present, including teeth, eyes, and external genitalia	At nine (9) weeks' gestation, all basic physiological functions are present.
				At nine (9) weeks' gestation, teeth are present.
				At nine (9) weeks' gestation, eyes are present
				At nine (9) weeks' gestation, external genitalia are present
			(d) At ten (10) weeks' gestation, an unborn child's vital organs begin to function, and hair, fingernails, and toenails begin to form	At ten (10) weeks' gestation, an unborn child's vital organs begin to function.
				At ten (10) weeks' gestation, an unborn child's hair begins to form.
				At ten (10) weeks' gestation, an unborn child's fingernails begins to form.
				At ten (10) weeks' gestation, an unborn child's toenails begins to form.
			(e) At eleven (11) weeks' gestation, an unborn child's diaphragm is developing, he or she may even hiccup, and he or she is beginning to move about freely in the womb	At eleven (11) weeks' gestation, an unborn child's diaphragm is developing.
				At eleven (11) weeks' gestation, he or she may even hiccup.
				At eleven (11) weeks' gestation, he or she is beginning to move about freely in the womb.
			(f) At twelve (12) weeks' gestation, an unborn child can open and close his or her fingers, starts to make sucking motions, senses stimulation from the world outside the womb, and has taken on "the human form" in all relevant aspects under Gonzales v. Carhart, 550 U.S. 124, 160 (2007)	At twelve (12) weeks' gestation, an unborn child can open and close his or her fingers.
				At twelve (12) weeks' gestation, an unborn child starts to make sucking motions.
				At twelve (12) weeks' gestation, an unborn child senses stimulation from the world outside the womb.
				At twelve (12) weeks' gestation, the unborn child has taken on "the human form" in all relevant aspects.
Mississippi	HB1510	2018	b.i.1. Between five (5) and six (6) weeks' gestation, an unborn human being's heart begins beating.	Between five (5) and six (6) weeks' gestation, an unborn human being's heart begins beating.	Section 1: Legislative findings and purpose
			b.i.2. An unborn human being begins to move about in the womb at approximately eight (8) weeks' gestation.	An unborn human being begins to move about in the womb at approximately eight (8) weeks' gestation.
			b.i.3. At nine (9) weeks' gestation, all basic physiological functions are present. Teeth and eyes are present, as well as external genitalia.	At nine (9) weeks' gestation, all basic physiological functions are present.
				At nine (9) weeks' gestation, teeth are present.
				At nine (9) weeks' gestation, eyes are present
				At nine (9) weeks' gestation, external genitalia are present
			b.i.4. An unborn human being's vital organs begin to function at ten (10) weeks' gestation. Hair, fingernails, and toenails also begin to form.	An unborn human being's vital organs begin to function at ten (10) weeks' gestation.
				An unborn human being's hair begins to form at ten (10) weeks' gestation.
				An unborn human being's fingernails begins to form at ten (10) weeks' gestation.
				An unborn human being's toenails begins to form at ten (10) weeks' gestation.
			b.i.5. At eleven (11) weeks' gestation, an unborn human being's diaphragm is developing, and he or she may even hiccup. He or she is beginning to move about freely in the womb.	At eleven (11) weeks' gestation, an unborn human being's diaphragm is developing.
				At eleven (11) weeks' gestation, an unborn human being may even hiccup.
				At eleven (11) weeks' gestation, the unborn human being is beginning to move about freely in the womb.
			b.i.6. At twelve (12) weeks' gestation, an unborn human being can open and close his or her fingers, starts to make sucking motions, and senses stimulation from the world outside the womb. Importantly, he or she has taken on "the human form" in all relevant aspects. Gonzales v. Carhart, 550 U.S. 124, 160 (2007).	At twelve (12) weeks' gestation, an unborn human being can open and close his or her fingers.
				At twelve (12) weeks' gestation, an unborn human being starts to make sucking motions.
				At twelve (12) weeks' gestation, an unborn human being senses stimulation from the world outside the womb.
				At twelve (12) weeks' gestation, the unborn human being has taken on "the human form" in all relevant aspects.
Missouri	HB126	2019	188.026 2(6) In medicine, a special emphasis is placed on the heartbeat, The heartbeat is a discernable sign of life at every stage of human existence. During the fifth week of gestational age, and unborn child's heart begins to beat and blood flow begins during the sixth week.	During the fifth week of gestational age, an unborn child's heart begins to beat.	Section 2: Findings: The general assembly finds that:
				An unborn child's blood flow begins during the sixth week.
			188.026 2(7) Depending on the ultrasound equiptment being used, the unborn child's heartbeat can be visually detected as early as six to eight weeks gestational age. By about twelve weeks gestational age, the unborn child's heartbeat can consistently be made audible through the use of a handheld Doppler fetal heart rate device.	Depending on the ultrasound equiptment being used, the unborn child's heartbeat can be visually detected as early as six to eight weeks gestational age.
				By about twelve weeks gestational age, the unborn child's heartbeat can consistently be made audible through the use of a handheld Doppler fetal heart rate device.
			188.026 2(14) The placenta begins developing during the early first trimester of pregnancy and performs a respiratory function by making oxygen supply to carbon dioxide removal from the unborn child possible later in the first trimester and throughout the second and third trimesters of pregnancy.	The placenta begins developing during the early first trimester or pregnancy and performs a respiratory function by making oxygen supply to carbon dioxide removal from the unborn child possible later in the first trimester and throughout the second and third trimesters of pregnancy.
			188.026 2(15) By the fifth week of gestation, the development of the brain of the unborn child is underway. Brain waves have been measured and recorded as early as the eighth week of gestational age in children who were removed during an ectopic pregnancy or hysterectomy. Fetal magnetic resonance imaging (MRI) of an unborn child's brain is used during the second and third trimesters of pregnancy …	By the fifth week of gestation, the development of the brain of the unborn child is underway.
				Brain waves have been measured and recorded as early as the eighth week of gestational age in children who were removed during an ectopic pregnancy or hysterectomy.
				Fetal magnetic resonance imaging (MRI) of an unborn child's brain is used during the second and third trimesters of pregnancy and brain activity has been observed using MRI.
			188.026 2(17) Unborn children at eight weeks gestational age show spontaneous movements, such as a twitching of the trunk and developing limbs. It has been reported that unborn children at this stage show reflex responses to touch. The perioral area is the first part of the unborn child's body to respond to touch at about eight weeks gestational age and by fourteen weeks gestational age most of t…	Unborn children at eight weeks gestational age show spontaneous movements, such as a twitching of the trunk.
				Unborn children at eight weeks gestational age show developing limbs.
				At eight weeks unborn children show reflex responses to touch.
				The perioral area is the first part of the unborn child's body to respond to touch at about eight weeks gestational age.
				By fourteen weeks gestational age most of the unborn child's body is responsive to touch.
			188.026 2(18) Peripheral cutaneous sensory receptors, the receptors that feel pain, develop early in the unborn child. They appear in the perioral cutaneous area at around seven to eight weeks gestational age, in the palmar regions at ten to ten and a half weeks gestational age, the abdominal wall at fifteen weeks gestational age, and over all of the unborn child's body at sixteen weeks gestation…	Peripheral cutaneous sensory receptors, the receptors that feel pain, develop early in the unborn child.
				Peripheral cutaneous sensory receptors appear in the perioral cutaneous area at around seven to eight weeks gestational age.
				Peripheral cutaneous sensory receptors appear in the palmar regions at ten to ten and a half weeks gestational age.
				Peripheral cutaneous sensory receptors appear in the abdominal wall at fifteen weeks gestational age.
				Peripheral cutaneous sensory receptors appear over all of the unborn child's body at sixteen weeks gestational age.
			188.026 2(19) Substance P, a peptide that functions as a neurotransmitter, especially in the transmission of pain, is present in the dorsal horn of the spinal cord of the unborn child at eight to ten weeks gestational age. Enkephalins, peptides that play a role in neurotransmission and pain modulation, are present in the dorsal horn at twelve to fourteen weeks gestational age.	Substance P is present in the dorsal horn of the spinal cord of the unborn child at eight to ten weeks gestational age.
				Enkephalins are present in the dorsal horn at twelve to fourteen weeks gestational age.
			188.026 2(20) When intrauterine needling is performed on an unborn child at sixteen weeks gestational age or later, the reaction to this invasive stimulus is blood flow redistribution to the brain. Increased blood flow to the brain is the same type of stress response seen in a born child and an adult.	When intrauterine needling is performed on an unborn child at sixteen weeks gestational age or later, the reaction to this invasive stimulus is blood flow redistribution to the brain. Increased blood flow to the brain is the same type of stress response seen in a born child and an adult.
			188.026 2(21) By sixteen weeks gestational age, pain transmission from a peripheral receptor to the cortex is possible in the unborn child.	By sixteen weeks gestational age, pain transmission from a peripheral receptor to the cortex is possible in the unborn child.
Montana	HB136	2021	Pain receptors are present throughout an unborn child's entire body no later than 16 weeks after fertilization, and nerves link these receptors to the brain's thalamus and subcortical plate by no later than 20 weeks gestational age.	Pain receptors are present throughout an unborn child's entire body no later than 16 weeks after fertilization	Preamble/recital/'whereas' clauses
				Nerves link pain receptors to the brain's thalamus and subcortical plate by no later than 20 weeks gestational age.
			By 8 weeks after fertilization, an unborn child reacts to stimuli that would be recognized as painful if applied to an adult human, for example, by recoiling.	By 8 weeks after fertilization, an unborn child reacts to stimuli that would be recognized as painful if applied to an adult human, for example, by recoiling.
			In the unborn child, application of painful stimuli is associated with significant increases in stress hormones known as the stress response.	In the unborn child, application of painful stimuli is associated with significant increases in stress hormones.
			There is substantial medical evidence that an unborn child is capable of experiencing pain by 20 weeks gestational age.	An unborn child is capable of experiencing pain by 20 weeks gestational age.
New Hampshire	HB2	2021	38.I.j (j) In addition, there is substantial medical evidence that a fetus by at least 20 weeks’ gestation has the capacity to feel pain during an abortion. K. Anand and P. R. Hickey, Pain and its effects in the human neonate and fetus, N.E.J.M., 1987, 317:1321.	A fetus by at least 20 weeks’ gestation has the capacity to feel pain during an abortion.	38 Legislative Findings and Purpose. The general court finds that:
Ohio	SB23	2019	3(C) Over ninety per cent of in vitro pregnancies survive the first trimester if cardiac activity is detected in the gestational sac.	Over ninety per cent of in vitro pregnancies survive the first trimester if cardiac activity is detected in the gestational sac.	Section 3: The General Assembly hereby declares that it finds, according to contemporary medical research, all of the following:
			3(E) Fetal heartbeat, therefore, has become a key medical predictor that an unborn human individual will reach live birth.	Fetal heartbeat, therefore, has become a key medical predictor that an unborn human individual will reach live birth.
			3(F) Cardiac activity begins at a biologically identifiable moment in time, normally when the fetal heart is formed in the gestational sac.	Cardiac activity begins at a biologically identifiable moment in time, normally when the fetal heart is formed in the gestational sac.
			3(K) Cardiac activity shows that tissues have come together to form organs and the developing central nervous system signals the heart to autonomically beat.	Cardiac activity shows that the developing central nervous system signals the heart to autonomically beat.
			3(L) When a heartbeat is visualized at seven weeks or less, ninety-one and one-half per cent will survive the first trimester and ninety-five per cent of those will deliver live- born infants.	When a heartbeat is visualized at seven weeks or less, ninety-one and one-half per cent will survive the first trimester and ninety-five per cent of those will deliver live- born infants.
			3(M) After the detection of a fetal heartbeat there is a ninety-five to ninety-eight per cent certainty that the new life will develop full term.	After the detection of a fetal heartbeat there is a ninety-five to ninety-eight per cent certainty that the new life will develop full term.
South Carolina	SB1	2021	2(1) As many as thirty percent of natural pregnancies end in spontaneous miscarriage.	2(1) As many as thirty percent of natural pregnancies end in spontaneous miscarriage.	Section 2. Findings: The general assembly hereby finds according to comtemporary medical research, all of the following
			2(2) Fewer than five percent of all natural pregnancies end in spontaneous miscarriage after the detection of a fetal heartbeat.	Fewer than five percent of all natural pregnancies end in spontaneous miscarriage after the detection of a fetal heartbeat.
			2(3) Over ninety percent of in vitro pregnancies survive the first trimester if a fetal heartbeat is detected.	Over ninety percent of in vitro pregnancies survive the first trimester if a fetal heartbeat is detected.
			2(4) Nearly ninety percent of in vitro pregnancies do not survive the first trimester if a fetal heartbeat is not detected.	Nearly ninety percent of in vitro pregnancies do not survive the first trimester if a fetal heartbeat is not detected.
			2(5) A fetal heartbeat is a key medical predictor that an unborn human individual will reach live birth.	A fetal heartbeat is a key medical predictor that an unborn human individual will reach live birth.
			2(6) A fetal heartbeat begins at a biologically identifiable moment in time, normally when the fetal heart is formed in the gestational sac.	A fetal heartbeat begins at a biologically identifiable moment in time, normally when the fetal heart is formed in the gestational sac
Tennessee	HB2263	2020	2(a)(8) An unborn child's heart begins to beat at five (5) weeks gestational age, and blood begins to flow during the sixth week.	An unborn child's heart begins to beat at five weeks gestational age.	Section 2. (a) Findings. The general assembly finds:
				Blood begins to flow during the sixth week of gestation.
			2(a)(9) Depending on what type of equipment is utilized, an unborn child's heartbeat can be detected as early as six (6) to eight (8) weeks gestational age.	An unborn child's heartbeat can be detected as early as six to eight weeks gestational age.
			2(a)(10) An unborn child's heartbeat can consistently be made audible using a handheld Doppler fetal heart rate device by twelve (12) weeks gestational age.	An unborn child's heartbeat can consistently be made audible using a handheld Doppler fetal heart rate device by twelve weeks gestational age.
			2(a)(15) The presence of a fetal heartbeat is the best indicator of a viable pregnancy. The detectability of a fetal heartbeat is a strong predictor of survivability to term, especially if the heartbeat is present at eight (8) weeks gestational age or later.	The presence of a fetal heartbeat is the best indicator of a viable pregnancy.
				The detectability of a fetal heartbeat is a strong predictor of survivability to term, especially if the heartbeat is present at eight weeks gestational age or later.
			2(a)(16) When a fetal heartbeat is detected between eight (8) and twelve (12) weeks gestational age, the rate of miscarriage is extremely low, with approximately ninety eight percent (98%) of naturally conceived pregnancies carrying to term.	When a fetal heartbeat is detected between eight and twelve weeks gestational age, the rate of miscarriage is extremely low, with approximately ninety eight percent (98%) of naturally conceived pregnancies carrying to term.
			2(a)(17) At eight (8) weeks gestational age, an unborn child begins to show spontaneous movements, and reflexive responses to touch. The majority of an unborn child's body is responsive to touch by fourteen (14) weeks gestational age.	At eight weeks gestational age, an unborn child begins to show spontaneous movements.
				At eight weeks gestational age, an unborn child begins to show reflexive responses to touch.
				The majority of an unborn child's body is responsive to touch by fourteen weeks gestational age.
			2(a)(18) Peripheral cutaneous sensory receptors, which are the receptors that feel pain, develop in an unborn child at around seven (7) to eight (8) weeks gestational age. Sensory receptors develop in the palmar regions during the tenth week of gestational age, growing throughout the unborn child's body by sixteen (16) weeks gestational age.	Peripheral cutaneous sensory receptors, which are the receptors that feel pain, develop in an unborn child at around seven to eight weeks gestational age.
				Sensory receptors develop in the palmar regions during the tenth week of gestational age, growing throughout the unborn child's body by sixteen weeks gestational age.
			2(a)(19) An unborn child's nervous system is established by six (6) weeks gestational age. At this stage, the basic pattering of the early nervous system is in place and is the basis for tremendous growth and increased complexity built upon this basic pattern. The earliest neurons of the cortical brain, responsible for thinking, memory, and higher level functions, are established by the fourth we…	An unborn child's nervous system is established by six weeks gestational age.
				At six weeks gestational age, the basic pattering of the early nervous system is in place and is the basis for tremendous growth and increased complexity built upon this basic pattern.
				The earliest neurons of the cortical brain, responsible for thinking, memory, and higher level functions, are established by the fourth week.
			2(a)(20) Synapses are formed in the seventh week, and the neural connections for the most primitive responses to pain are in place by ten (10) weeks gestation.	Synapses are formed in the seventh week.
				The neural connections for the most primitive responses to pain are in place by ten weeks gestation.
			2(a)(21) Substance P, a peptide functioning as a neurotransmitter in the transmission of pain, is present in the spinal cord of an unborn child at eight (8) weeks gestational age, while enkephalin peptides, which serve as neurotransmitters in pain modulation, are present at twelve (12) to fourteen (14) weeks gestational age.	Substance P is present in the spinal cord of an unborn child at eight weeks gestational age
				Enkephalin peptides are present at twelve to fourteen weeks gestational age.
			2(a)(22) There is significant evidence, based on peer-reviewed scientific studies, that unborn children are capable of experiencing pain by no later than twenty (20) weeks gestational age. Pain receptor nerves are already present throughout the human body by twenty (20) weeks gestation, and the cortex, which begins development at eight (8) weeks, has a full complement of neurons at twenty (20) we…	Unborn children are capable of experiencing pain by no later than twenty weeks gestational age.
				Pain receptor nerves are already present throughout the human body by twenty weeks gestation.
				The cortex begins development at eight weeks.
				The cortex has a full complement of neurons at twenty weeks.
			2(a)(23) There is evidence that an unborn child is capable of feeling pain as early as twelve (12) to fifteen (15) weeks gestational age. The scientific evidence shows that significant cortical neuronal connections are in place by ten (10) to twelve (12) weeks gestation, and that connections between the spinal cord and thalamus are nearly complete by twenty (20) weeks gestation.	An unborn child is capable of feeling pain as early as twelve to fifteen weeks gestational age.
				Cortical neuronal connections are in place by ten to twelve weeks gestation
				Connections between the spinal cord and thalamus are nearly complete by twenty weeks gestation.
			2(a)(24) A growing body of medical evidence and literature supports the conclusion that an unborn child may feel pain from around eleven (11) to twelve (12) weeks gestational age, or even as early as five and a half (5 1⁄2)weeks.At only eight (8) weeks gestation, an unborn child exhibits reflexive movement during invasive procedures resulting from spinal reflex neuro pathways, showing that the un…	An unborn child may feel pain from around eleven to twelve weeks gestational age,
				An unborn child may feel pain as early as five and a half weeks
				At only eight weeks gestation, an unborn child exhibits reflexive movement during invasive procedures resulting from spinal reflex neuro pathways, showing that the unborn child reacts to noxious stimuli with avoidance reactions and stress responses.
				By sixteen weeks gestational age, pain transmission from a peripheral receptor to the cortex is possible.
				Hormonal stress responses by unborn children are seen as early as eighteen weeks.
			2(a)(26) Medical evidence shows that younger infants are hypersensitive to pain. Neuronal mechanisms that inhibit or moderate pain sensations do not begin to develop until thirty-four (34) to thirty-six (36) weeks gestation and are not complete until a significant time after birth. Newborn and preterm infants are hyperresponsive to pain compared to adults or older infants.	Neuronal mechanisms that inhibit or moderate pain sensations do not begin to develop until thirty-four to thirty-six weeks gestation and are not complete until a significant time after birth.
				Newborn and preterm infants are hyperresponsive to pain compared to adults or older infants.
			2(a)(29) The leading textbook on clinical anesthesia recognizes the significant body of evidence indicating the importance of mitigating fetal stress responses to pain stimuli. It is presumed that an unborn child's ability to fully experience pain occurs between twenty (20) and thirty (30) weeks, and that the fetal experience of pain may be even greater than that of term neonate or young children…	An unborn child's ability to fully experience pain occurs between twenty and thirty weeks.
				The fetal experience of pain may be even greater than that of term neonate or young children due to the immaturity of neurodevelopment that helps inhibit pain.

## Sheet: Supporting Table S3
Supporting Table S3: Initial statements grouped by category and type
Initial Statement	State	Law	Sort Order
An unborn child's heart begins to beat at five weeks gestational age.	Tennessee	HB2263	1
During the fifth week of gestational age, an unborn child's heart begins to beat.	Missouri	HB126	2
Between five and six weeks gestation, an unborn human being's heart begins beating.	Arizona	SB1164	3
Between five and six weeks gestation, an unborn human being's heart begins to beat.	Arkansas	HB1439	4
Between five and six weeks gestation, an unborn human being's heart begins beating.	Mississippi	HB1510	5
Between five (5) and six (6) weeks' gestation, an unborn child's heart begins beating.	Kentucky	HB3	6
A baby's heart starts to beat at around six weeks.	Alabama	HB314	7
An unborn child's blood begins to flow during the sixth week.	Missouri	HB126	8
Blood begins to flow during the sixth week of gestation.	Tennessee	HB2263	9
As early as six weeks after fertilization, fetal photography shows the clear development of a human being.	Alabama	HB314	10
Depending on the ultrasound equipment being used, the unborn child's heartbeat can be visually detected as early as six to eight weeks gestational age.	Missouri	HB126	11
An unborn child's heartbeat can be detected as early as six to eight weeks gestational age.	Tennessee	HB2263	12
At about eight weeks, the heartbeat can be heard through an ultrasound examination.	Alabama	HB314	13
Unborn children at eight weeks gestational age show developing limbs.	Missouri	HB126	14
An unborn human being begins to move about in the womb at approximately eight weeks gestation.	Arizona	SB1164	15
An unborn human being begins to move about in the womb at approximately eight weeks gestation.	Arkansas	HB1439	16
An unborn human being begins to move about in the womb at approximately eight weeks gestation.	Mississippi	HB1510	17
Unborn children at eight weeks gestational age show spontaneous movements, such as a twitching of the trunk.	Missouri	HB126	18
At eight weeks gestational age, an unborn child begins to show spontaneous movements.	Tennessee	HB2263	19
At approximately eight (8) weeks' gestation, an unborn child begins to move about in the womb.	Kentucky	HB3	20
At nine weeks gestation, all basic physiological functions are present.	Arizona	SB1164	21
At nine weeks gestation, all basic physiological functions are present.	Arkansas	HB1439	22
At nine weeks gestation, all basic physiological functions are present.	Mississippi	HB1510	23
At nine (9) weeks' gestation, all basic physiological functions are present.	Kentucky	HB3	24
At nine weeks gestation, external genitalia are present	Arizona	SB1164	25
At nine weeks gestation, external genitalia are present.	Arkansas	HB1439	26
At nine weeks gestation, external genitalia are present	Mississippi	HB1510	27
At nine (9) weeks' gestation, external genitalia are present	Kentucky	HB3	28
At nine weeks gestation, eyes are present	Arizona	SB1164	29
At nine weeks gestation, eyes are present.	Arkansas	HB1439	30
At nine weeks gestation, eyes are present	Mississippi	HB1510	31
At nine (9) weeks' gestation, eyes are present	Kentucky	HB3	32
At nine weeks gestation, teeth are present.	Arizona	SB1164	33
At nine weeks gestation, teeth are present.	Mississippi	HB1510	34
At nine (9) weeks' gestation, teeth are present.	Kentucky	HB3	35
At nine weeks gestation, buds for teeth are present.	Arkansas	HB1439	36
An unborn human being's fingernails begins to form at ten weeks gestation.	Arizona	SB1164	37
Fingernails begin to form at ten weeks gestation.	Arkansas	HB1439	38
An unborn human being's fingernails begins to form at ten weeks gestation.	Mississippi	HB1510	39
At ten (10) weeks' gestation, an unborn child's fingernails begins to form.	Kentucky	HB3	40
An unborn human being's hair begins to form at ten weeks gestation.	Arizona	SB1164	41
Hair begins to form at ten weeks gestation.	Arkansas	HB1439	42
An unborn human being's hair begins to form at ten weeks gestation.	Mississippi	HB1510	43
At ten (10) weeks' gestation, an unborn child's hair begins to form.	Kentucky	HB3	44
An unborn human being's toenails begins to form at ten weeks gestation.	Arizona	SB1164	45
Toenails begin to form at ten weeks gestation.	Arkansas	HB1439	46
An unborn human being's toenails begins to form at ten weeks gestation.	Mississippi	HB1510	47
At ten (10) weeks' gestation, an unborn child's toenails begins to form.	Kentucky	HB3	48
An unborn human being's vital organs begin to function at ten weeks gestation.	Arizona	SB1164	49
An unborn human being's vital organs begin to function at ten weeks gestation.	Arkansas	HB1439	50
An unborn human being's vital organs begin to function at ten weeks gestation.	Mississippi	HB1510	51
At ten (10) weeks' gestation, an unborn child's vital organs begin to function.	Kentucky	HB3	52
A fetal Doppler can detect a fetal heartbeat as early as 10 weeks.	Alabama	HB314	53
At eleven weeks gestation, the unborn human being is beginning to move about freely in the womb.	Arizona	SB1164	54
At eleven weeks gestation, an unborn human being begins to move freely throughout the womb.	Arkansas	HB1439	55
At eleven (11) weeks' gestation, the unborn human being is beginning to move about freely in the womb.	Mississippi	HB1510	56
At eleven weeks gestation, an unborn human being's diaphragm is developing, and he or she may even hiccup.	Arizona	SB1164	57
At eleven weeks gestation, an unborn human being may even hiccup.	Arizona	SB1164	58
At eleven weeks gestation, an unborn human being can hiccup.	Arkansas	HB1439	59
At eleven weeks gestation, an unborn human being's diaphragm develops.	Arkansas	HB1439	60
At eleven (11) weeks' gestation, an unborn human being's diaphragm is developing.	Mississippi	HB1510	61
At eleven (11) weeks' gestation, an unborn human being may even hiccup.	Mississippi	HB1510	62
At eleven (11) weeks' gestation, an unborn child's diaphragm is developing.	Kentucky	HB3	63
At eleven (11) weeks' gestation, he or she may even hiccup.	Kentucky	HB3	64
At eleven (11) weeks' gestation, he or she is beginning to move about freely in the womb.	Kentucky	HB3	65
At twelve weeks gestation, the unborn human being has taken on "the human form" in all relevant aspects.	Arizona	SB1164	66
At twelve weeks gestation, the unborn human being takes on "the human form" in all relevant aspects.	Arkansas	HB1439	67
At twelve (12) weeks' gestation, the unborn human being has taken on "the human form" in all relevant aspects.	Mississippi	HB1510	68
At twelve (12) weeks' gestation, the unborn child has taken on "the human form" in all relevant aspects.	Kentucky	HB3	69
At twelve weeks gestation, an unborn human being senses stimulation from the world outside the womb.	Arkansas	HB1439	70
At twelve weeks gestation, an unborn human being senses stimulation from the world outside the womb.	Arizona	SB1164	71
At twelve (12) weeks' gestation, an unborn human being senses stimulation from the world outside the womb.	Mississippi	HB1510	72
At twelve (12) weeks' gestation, an unborn child senses stimulation from the world outside the womb.	Kentucky	HB3	73
At twelve weeks gestation, an unborn human being starts to make sucking motions.	Arizona	SB1164	74
At twelve weeks gestation, an unborn human being starts to make sucking motions.	Arkansas	HB1439	75
At twelve (12) weeks' gestation, an unborn human being starts to make sucking motions.	Mississippi	HB1510	76
At twelve (12) weeks' gestation, an unborn child starts to make sucking motions.	Kentucky	HB3	77
At twelve weeks gestation, an unborn human being can open and close his or her fingers.	Arizona	SB1164	78
At twelve weeks gestation, an unborn human being can open and close his or her fingers.	Arkansas	HB1439	79
At twelve (12) weeks' gestation, an unborn human being can open and close his or her fingers.	Mississippi	HB1510	80
At twelve (12) weeks' gestation, an unborn child can open and close his or her fingers.	Kentucky	HB3	81
An unborn child's heartbeat can consistently be made audible using a handheld Doppler fetal heart rate device by twelve weeks gestational age.	Tennessee	HB2263	82
By about twelve weeks gestational age, the unborn child's heartbeat can consistently be made audible through the use of a handheld Dopplet fetal heart rate device.	Missouri	HB126	83
Peripheral cutaneous sensory receptors appear in the perioral cutaneous area at around seven to eight weeks gestational age.	Missouri	HB126	84
Peripheral cutaneous sensory receptors, which are the receptors that feel pain, develop in an unborn child at around seven to eight weeks gestational age.	Tennessee	HB2263	85
Peripheral cutaneous sensory receptors appear in the palmar regions at ten to ten and a half weeks gestational age.	Missouri	HB126	86
Peripheral cutaneous sensory receptors appear over all of the unborn child's body at sixteen weeks gestational age.	Missouri	HB126	87
Peripheral cutaneous sensory receptors appear in the abdominal wall at fifteen weeks gestational age.	Missouri	HB126	88
Sensory receptors develop in the palmar regions during the tenth week of gestational age, growing throughout the unborn child's body by sixteen weeks gestational age.	Tennessee	HB2263	89
Pain receptors are present throughout an unborn child's entire body no later than 16 weeks after fertilization	Montana	HB136	90
Pain receptor nerves are already present throughout the human body by twenty weeks gestation.	Tennessee	HB2263	91
An unborn child may feel pain as early as five and a half weeks	Tennessee	HB2263	92
By 8 weeks after fertilization, an unborn child reacts to stimuli that would be recognized as painful if applied to an adult human, for example, by recoiling.	Montana	HB136	93
The neural connections for the most primitive responses to pain are in place by ten weeks gestation.	Tennessee	HB2263	94
An unborn child may feel pain from around eleven to twelve weeks gestational age.	Tennessee	HB2263	95
An unborn child is capable of feeling pain as early as twelve to fifteen weeks gestational age.	Tennessee	HB2263	96
An unborn child is capable of experiencing pain by 20 weeks gestational age.	Montana	HB136	97
Unborn children are capable of experiencing pain by no later than twenty weeks gestational age.	Tennessee	HB2263	98
A fetus by at least 20 weeks’ gestation has the capacity to feel pain during an abortion.	New Hampshire	HB2	99
Substance P is present in the dorsal horn of the spinal cord of the unborn child at eight to ten weeks gestational age.	Missouri	HB126	100
Substance P is present in the spinal cord of an unborn child at eight weeks gestational age	Tennessee	HB2263	101
Enkephalins are present in the dorsal horn at twelve to fourteen weeks gestational age.	Missouri	HB126	102
Enkephalin peptides are present at twelve to fourteen weeks gestational age.	Tennessee	HB2263	103
Hormonal stress responses by unborn children are seen as early as eighteen weeks.	Tennessee	HB2263	104
At eight weeks gestational age, an unborn child begins to show reflexive responses to touch.	Tennessee	HB2263	105
At eight weeks unborn children show reflex responses to touch.	Missouri	HB126	106
The perioral area is the first part of the unborn child's body to respond to touch at about eight weeks gestational age.	Missouri	HB126	107
At only eight weeks gestation, an unborn child exhibits reflexive movement during invasive procedures resulting from spinal reflex neuro pathways, showing that the unborn child reacts to noxious stimuli with avoidance reactions and stress responses.	Tennessee	HB2263	108
The majority of an unborn child's body is responsive to touch by fourteen weeks gestational age.	Tennessee	HB2263	109
By fourteen weeks gestational age most of the unborn child's body is responsive to touch.	Missouri	HB126	110
The earliest neurons of the cortical brain, responsible for thinking, memory, and higher level functions, are established by the fourth week.	Tennessee	HB2263	111
By the fifth week of gestation, the development of the brain of the unborn child is underway.	Missouri	HB126	112
An unborn child's nervous system is established by six weeks gestational age.	Tennessee	HB2263	113
At six weeks gestational age, the basic pattering of the early nervous system is in place and is the basis for tremendous growth and increased complexity built upon this basic pattern.	Tennessee	HB2263	114
Synapses are formed in the seventh week.	Tennessee	HB2263	115
The cortex begins development at eight weeks.	Tennessee	HB2263	116
Cortical neuronal connections are in place by ten to twelve weeks gestation	Tennessee	HB2263	117
The cortex has a full complement of neurons at twenty weeks.	Tennessee	HB2263	118
By sixteen weeks gestational age, pain transmission from a peripheral receptor to the cortex is possible.	Tennessee	HB2263	119
By sixteen weeks gestational age, pain transmission from a peripheral receptor to the cortex is possible in the unborn child.	Missouri	HB126	120
Connections between the spinal cord and thalamus are nearly complete by twenty weeks gestation.	Tennessee	HB2263	121
Nerves link pain receptors to the brain's thalamus and subcortical plate by no later than 20 weeks gestational age.	Montana	HB136	122
Neuronal mechanisms that inhibit or moderate pain sensations do not begin to develop until thirty-four to thirty-six weeks gestation and are not complete until a significant time after birth.	Tennessee	HB2263	123
A fetal heartbeat begins at a biologically identifiable moment in time, normally when the fetal heart is formed in the gestational sac	South Carolina	SB1	124
Cardiac activity begins at a biologically identifiable moment in time, normally when the fetal heart is formed in the gestational sac.	Ohio	SB23	125
Cardiac activity begins at a biologically identifiable moment in time, normally when the fetal heart is formed in the gestational sac	Kentucky	SB9	126
Over ninety per cent of in vitro pregnancies survive the first trimester if cardiac activity is detected in the gestational sac.	Ohio	SB23	127
Over ninety percent (90%) of intrauterine pregnancies survive the first trimester if cardiac activity is detected in the gestational sac	Kentucky	SB9	128
Over ninety percent of in vitro pregnancies survive the first trimester if a fetal heartbeat is detected.	South Carolina	SB1	129
The fetal heartbeat, when detected, presents a clearly identifiable point at which the preborn child in the womb has a greater than ninety-five percent (95%) chance of survival when carried to term.	Idaho	SB1309	130
Fewer than five percent of all natural pregnancies end in spontaneous miscarriage after the detection of a fetal heartbeat.	South Carolina	SB1	131
Less than five percent (5%) of all natural pregnancies end in spontaneous miscarriage after detection of fetal cardiac activity	Kentucky	SB9	132
After the detection of a fetal heartbeat there is a ninety-five to ninety-eight per cent certainty that the new life will develop full term.	Ohio	SB23	133
When a heartbeat is visualized at seven weeks or less, ninety-one and one-half per cent will survive the first trimester and ninety-five per cent of those will deliver live- born infants.	Ohio	SB23	134
When a fetal heartbeat is detected between eight and twelve weeks gestational age, the rate of miscarriage is extremely low, with approximately ninety eight percent (98%) of naturally conceived pregnancies carrying to term.	Tennessee	HB2263	135
The detectability of a fetal heartbeat is a strong predictor of survivability to term, especially if the heartbeat is present at eight weeks gestational age or later.	Tennessee	HB2263	136
Additional Excluded Statements
Newborn and preterm infants are hyperresponsive to pain compared to adults or older infants.	Tennessee	HB2263	138
The fetal experience of pain may be even greater than that of term neonate or young children due to the immaturity of neurodevelopment that helps inhibit pain.	Tennessee	HB2263	139
Fetal heartbeat, therefore, has become a key medical predictor that an unborn human individual will reach live birth.	Ohio	SB23	140
The presence of a fetal heartbeat is the best indicator of a viable pregnancy.	Tennessee	HB2263	141
A detectable fetal heartbeat and its characteristics is a key medical predictor in whether a preborn child will reach live birth.	Idaho	SB1309	142
Fetal heartbeat, therefore, has become a key medical predictor that an unborn human individual will reach live birth	Kentucky	SB9	143
A fetal heartbeat is a key medical predictor that an unborn human individual will reach live birth.	South Carolina	SB1	144
The placenta begins developing during the early first trimester or pregnancy and performs a respiratory function by making oxygen supply to carbon dioxide removal from the unborn child possible later in the first trimester and throughout the second and third trimesters of pregnancy.	Missouri	HB126	145
Brain waves have been measured and recorded as early as the eighth week of gestational age in children who were removed during an ectopic pregnancy or hysterectomy.	Missouri	HB126	146
When intrauterine needling is performed on an unborn child at sixteen weeks gestational age or later, the reaction to this invasive stimulus is blood flow redistribution to the brain. Increased blood flow to the brain is the same type of stress response seen in a born child and an adult.	Missouri	HB126	147
Fetal magnetic resonance imaging (MRI) of an unborn child's brain is used during the second and third trimesters of pregnancy and brain activity has been observed using MRI.	Missouri	HB126	148
Nearly ninety percent of in vitro pregnancies do not survive the first trimester if a fetal heartbeat is not detected.	South Carolina	SB1	149
Nearly ninety percent (90%) of in vitro pregnancies do not survive the first trimester where cardiac activity is not detected in the gestational sac	Kentucky	SB9	150
Cardiac activity shows that the developing central nervous system signals the heart to autonomically beat.	Ohio	SB23	151
As many as thirty percent (30%) of natural pregnancies end in spontaneous miscarriage	Kentucky	SB9	152
2(1) As many as thirty percent of natural pregnancies end in spontaneous miscarriage.	South Carolina	SB1	153
Peripheral cutaneous sensory receptors, the receptors that feel pain, develop early in the unborn child.	Missouri	HB126	154
An unborn child's ability to fully experience pain occurs between twenty and thirty weeks.	Tennessee	HB2263	155
In the unborn child, application of painful stimuli is associated with significant increases in stress hormones.	Montana	HB136	156

## Sheet: Supporting Table S4
Supporting Table S4: Final statements and statistics		eTable 4: Final statements and statistics
Chosen Examplar Statement	Reworded statement	States/Laws covered						Question #	Redcap Variable	Mean Accuracy	St Dev Accuracy	N	P Value (μ=5)		Redcap Variable	Mean Misleadingness	St Dev Misleadingness	N	P Value (μ=5)
Category: General Development
An unborn child's heart begins to beat at five weeks gestational age.	An unborn human being's heart begins to beat at five weeks gestational age.	Missouri HB126	Tennessee HB2263					Q1	heart_1_acc	2.86842	1.14304	38	p<0.001		heart_1_mis	2.4359	1.23106	39	p<0.001
Between five and six weeks gestation, an unborn human being's heart begins beating.	An unborn human being's heart begins beating between five and six weeks gestation.	Arizona SB1164	Arkansas HB1439	Mississippi HB1510	Kentucky HB3			Q2	heart_2_acc	3.10811	1.14949	38	p<0.001		heart_2_mis	2.67568	1.39551	37	p<0.001
A baby's heart starts to beat at around six weeks.	An unborn human being's heart starts to beat at around six weeks.	Alabama HB314						Q3	heart_3_acc	2.97368	1.28372	38	p<0.001		heart_3_mis	2.67568	1.31348	37	p<0.001
An unborn child's blood flow begins during the sixth week.	An unborn human being's blood begins to flow during the sixth week.	Missouri HB126	Tennessee HB2263					Q4	blood_flow_acc	2.75	1.44172	36	p<0.001		blood_flow_mis	2.55556	1.34046	37	p<0.001
As early as six weeks after fertilization, fetal photography shows the clear development of a human being.	As early as six weeks after fertilization, fetal photography shows the clear development of a human being.	Alabama HB314						Q5	fetal_photo_acc	2.51351	1.38688	37	p<0.001		fetal_photo_mis	2.07692	1.20054	39	p<0.001
Depending on the ultrasound equipment being used, the unborn child's heartbeat can be visually detected as early as six to eight weeks gestational age.	An unborn human being's heartbeat can be visually detected as early as six to eight weeks gestational age, depending on the ultrasound equipment being used.	Missouri HB126	Tennessee HB2263	Alabama HB314				Q6	ultrasound_1_acc	3.7	1.05536	30	p<0.001		ultrasound_1_mis	3.125	1.33803	32	p<0.001
Unborn children at eight weeks gestational age show developing limbs.	An unborn human being at eight weeks gestational age show developing limbs.	Missouri HB126						Q7	limbs_acc	4.26316	0.890922	38	p<0.001		limbs_mis	3.78947	1.27678	38	p<0.001
An unborn human being begins to move about in the womb at approximately eight weeks gestation.	An unborn human being begins to move about in the womb at approximately eight weeks gestation.	Arizona SB1164	Arkansas HB1439	Mississippi HB1510	Missouri HB126	Tennessee HB2263	Kentucky HB3	Q8	movement_womb_acc	3.31034	1.44181	29	p<0.001		movement_womb_mis	3.03125	1.37921	32	p<0.001
At nine weeks gestation, all basic physiological functions are present.	An unborn human being's basic physiological functions are present at nine weeks gestation.	Arizona SB1164	Arkansas HB1439	Mississippi HB1510	Kentucky HB3			Q9	nine_weeks_1_acc	2.875	1.2115	32	p<0.001		nine_weeks_1_mis	2.28125	1.22433	32	p<0.001
At nine weeks gestation, external genitalia are present	An unborn human being's external genitalia are present at nine weeks gestation.	Arizona SB1164	Arkansas HB1439	Mississippi HB1510	Kentucky HB3			Q10	nine_weeks_2_acc	2.97222	1.29804	36	p<0.001		nine_weeks_2_mis	2.19444	1.03701	36	p<0.001
At nine weeks gestation, eyes are present.	An unborn human being's eyes are present at nine weeks gestation.	Arizona SB1164	Arkansas HB1439	Mississippi HB1510	Kentucky HB3			Q11	nine_weeks_3_acc	3.35135	1.13569	37	p<0.001		nine_weeks_3_mis	2.56757	1.30257	37	p<0.001
At nine weeks gestation, teeth are present.	An unborn human being's teeth are present at nine weeks gestation.	Arizona SB1164	Mississippi HB1510	Kentucky HB3				Q12	nine_weeks_4_acc	1.96774	1.16858	31	p<0.001		nine_weeks_4_mis	1.67647	0.911894	35	p<0.001
At nine weeks gestation, buds for teeth are present.	An unborn human being's teeth buds are present at nine weeks gestation.	Arkansas HB1439						Q13	nine_weeks_5_acc	3.82759	0.88918	29	p<0.001		nine_weeks_5_mis	3.55172	1.12078	29	p<0.001
An unborn human being's fingernails begins to form at ten weeks gestation.	An unborn human being's fingernails begin to form at ten weeks gestation.	Arizona SB1164	Arkansas HB1439	Mississippi HB1510	Kentucky HB3			Q14	ten_weeks_1_acc	3.34615	1.26309	26	p<0.001		ten_weeks_1_mis	3.03448	1.26725	29	p<0.001
An unborn human being's hair begins to form at ten weeks gestation.	An unborn human being's hair begins to form at ten weeks gestation.	Arizona SB1164	Arkansas HB1439	Mississippi HB1510	Kentucky HB3			Q15	ten_weeks_2_acc	2.78571	1.19744	28	p<0.001		ten_weeks_2_mis	2.56667	1.19433	30	p<0.001
An unborn human being's toenails begins to form at ten weeks gestation.	An unborn human being's toenails begin to form at ten weeks gestation.	Arizona SB1164	Arkansas HB1439	Mississippi HB1510	Kentucky HB3			Q16	ten_weeks_3_acc	2.65385	1.35476	26	p<0.001		ten_weeks_3_mis	2.65517	1.42116	29	p<0.001
An unborn human being's vital organs begin to function at ten weeks gestation.	An unborn human being's vital organs begin to function at ten weeks gestation.	Arizona SB1164	Arkansas HB1439	Mississippi HB1510	Kentucky HB3			Q17	ten_weeks_4_acc	2.71429	1.01667	35	p<0.001		ten_weeks_4_mis	2.1282	1.17383	39	p<0.001
A fetal Doppler can detect a fetal heartbeat as early as 10 weeks.	An unborn human being's heartbeat can be detected by a fetal Doppler as early as 10 weeks.	Alabama HB314						Q18	ten_weeks_5_acc	3.8	1.15669	30	p<0.001		ten_weeks_5_mis	3.53333	1.4077	30	p<0.001
At eleven weeks gestation, the unborn human being is beginning to move about freely in the womb.	An unborn human being is beginning to move about freely in the womb at eleven weeks gestation.	Arizona SB1164	Arkansas HB1439	Mississippi HB1510	Kentucky HB3			Q19	eleven_weeks_1_acc	2.75	1.13592	32	p<0.001		eleven_weeks_1_mis	2.42424	1.17341	33	p<0.001
At eleven weeks gestation, an unborn human being's diaphragm is developing, and he or she may even hiccup.	An unborn human being's diaphragm is developing, and he or she may even hiccup, at eleven weeks gestation.	Arizona SB1164	Arkansas HB1439	Mississippi HB1510	Kentucky HB3			Q20	eleven_week_2_acc	3.10345	1.20549	29	p<0.001		eleven_weeks_2_mis	2.66667	1.10868	33	p<0.001
At twelve weeks gestation, the unborn human being has taken on "the human form" in all relevant aspects.	An unborn human being has taken on "the human form" in all relevant aspects at twelve weeks.	Arizona SB1164	Arkansas HB1439	Mississippi HB1510	Kentucky HB3			Q21	twelve_weeks_1_acc	3	1.35401	37	p<0.001		twelve_weeks_1_mis	2.41026	1.39015	39	p<0.001
At twelve weeks gestation, an unborn human being senses stimulation from the world outside the womb.	An unborn human being senses stimulation from the world outside the womb at twelve weeks gestation.	Arizona SB1164	Arkansas HB1439	Mississippi HB1510	Kentucky HB3			Q22	twelve_weeks_2_acc	2.5	1.07152	28	p<0.001		twelve_weeks_2_mis	2.0303	0.98377	33	p<0.001
At twelve weeks gestation, an unborn human being starts to make sucking motions.	An unborn human being starts to make sucking motions at twelve weeks gestation.	Arizona SB1164	Arkansas HB1439	Mississippi HB1510	Kentucky HB3			Q23	twelve_weeks_3_acc	3.2	1.29099	25	p<0.001		twelve_weeks_3_mis	2.51852	1.451	27	p<0.001
At twelve weeks gestation, an unborn human being can open and close his or her fingers.	An unborn human being can open and close his or her fingers at twelve weeks gestation.	Arizona SB1164	Arkansas HB1439	Mississippi HB1510	Kentucky HB3			Q24	twelve_weeks_4_acc	3.30435	1.06322	23	p<0.001		twelve_week_4_mis	2.77778	1.33973	27	p<0.001
An unborn child's heartbeat can consistently be made audible using a handheld Doppler fetal heart rate device by twelve weeks gestational age.	An unborn human being's heartbeat can consistently be made audible using a handheld Doppler fetal heart rate device by twelve weeks gestation.	Tennessee HB2263	Missouri HB126					Q25	twelve_weeks_5_acc	3.92857	1.05158	28	p<0.001		twelve_weeks_mis_5	3.33333	1.29544	30	p<0.001
Category: Neurological Development
	Peripheral cutaneous sensory receptors:
Peripheral cutaneous sensory receptors appear in the perioral cutaneous area at around seven to eight weeks gestational age.	appear in the perioral cutaneous area at around seven to eight weeks gestational age.	Missouri HB126	Tennessee HB2263	`				Q26	peripheral_receptors_1_acc	4.125	0.885061	16	p<0.01		peripheral_receptors_1_mis	3.44444	1.29352	20	p<0.01
Peripheral cutaneous sensory receptors appear in the palmar regions at ten to ten and a half weeks gestational age.	appear in the palmar regions at ten to ten and a half weeks gestational age.	Missouri HB126						Q27	peripheral_receptors_2_acc	3.92857	0.916875	14	p<0.01		peripheral_receptors_2_mis	3.31579	1.20428	20	p<0.001
Peripheral cutaneous sensory receptors appear over all of the unborn child's body at sixteen weeks gestational age.	appear over all of the unborn human being's body at sixteen weeks gestational age.	Missouri HB126	Tennessee HB2263					Q28	peripheral_receptors_3_acc	3.86667	0.99043	15	p<0.01		peripheral_receptors_3_mis	2.94737	1.31122	20	p<0.001
Pain receptors are present throughout an unborn child's entire body no later than 16 weeks after fertilization	are present throughout an unborn human being's entire body no later than sixteen weeks after fertilization.	Montana HB136						Q29	peripheral_receptors_4_acc	3	1.21106	16	p<0.001		peripheral_receptors_4_mis	2.47368	1.17229	20	p<0.001
Pain receptor nerves are already present throughout the human body by twenty weeks gestation.	are already present throughout the unborn human being's body by twenty weeks gestation.	Tennessee HB2263						Q30	peripheral_receptors_5_acc	4.05556	0.872604	18	p<0.01		peripheral_receptors_5_mis	3.31579	1.41628	20	p<0.01
	An unborn human being may feel pain:
An unborn child may feel pain as early as five and a half weeks	as early as five and a half weeks gestation	Tennessee HB2263						Q31	pain_2_acc	1.4	0.816497	25	p<0.001		pain_1_mis	1.27586	0.751026	29	p<0.001
By 8 weeks after fertilization, an unborn child reacts to stimuli that would be recognized as painful if applied to an adult human, for example, by recoiling.	by eight weeks after fertilization.	Montana HB136						Q32	pain_3_acc	1.6	1.04083	25	p<0.001		pain_2_mis	1.27586	0.751026	29	p<0.001
The neural connections for the most primitive responses to pain are in place by ten weeks gestation.	by ten weeks gestation.	Tennessee HB2263						Q33	pain_4_acc	1.72	1.06145	25	p<0.001		pain_3_mis	1.37931	0.727706	29	p<0.001
An unborn child may feel pain from around eleven to twelve weeks gestational age.	from around eleven to twelve weeks gestation.	Tennessee HB2263						Q34	pain_5_acc	2.03846	1.21592	26	p<0.001		pain_4_mis	1.5	0.937716	30	p<0.001
An unborn child is capable of feeling pain as early as twelve to fifteen weeks gestational age.	as early as twelve to fifteen weeks gestation.	Tennessee HB2263						Q35	pain_6_acc	2.24	1.39284	25	p<0.001		pain_5_mis	1.62069	0.862463	29	p<0.001
An unborn child is capable of experiencing pain by 20 weeks gestational age.	by twenty weeks gestation.	Montana HB136	New Hampshire HB2	Tennessee HB2263				Q36	pain_7_acc	2.64	1.41067	25	p<0.001		pain_6_mis	1.85714	1.17739	28	p<0.001
Substance P is present in the dorsal horn of the spinal cord of the unborn child at eight to ten weeks gestational age.	Substance P is present in the dorsal horn on the spinal cord of the unborn human being at eight to ten weeks gestational age.	Missouri HB126	Tennessee HB2263					Q37	hormones_1_acc	3.42857	1.39728	7	p<0.05		hormones_1_mis	3	1.19523	10	p<0.05
Enkephalins are present in the dorsal horn at twelve to fourteen weeks gestational age.	Enkephalins are present in the dorsal horn at twelve to fourteen weeks gestational age.	Missouri HB126	Tennessee HB2263					Q38	hormones_2_acc	3.5	1.22474	6	p<0.05		hormones_2_mis	3	1	8	p<0.05
Hormonal stress responses by unborn children are seen as early as eighteen weeks.	Hormonal stress responses by unborn human beings are seen as early as eighteen weeks gestational age.	Tennessee HB2263						Q39	hormones_3_acc	3.38462	1.26085	13	p<0.01		hormones_3_mis	3	1.19523	16	p<0.001
At eight weeks gestational age, an unborn child begins to show reflexive responses to touch.	An unborn human being begins to show reflexive responses to touch at eight weeks gestation.	Missouri HB126	Tennessee HB2263					Q40	touch_response_1_acc	3.31818	1.32329	22	p<0.001		touch_response_1_mis	2.4	1.32288	26	p<0.001
The majority of an unborn child's body is responsive to touch by fourteen weeks gestational age.	The majority of an unborn human being's body is responsive to touch by fourteen weeks gestational age.	Tennessee HB2263	Missouri HB126					Q41	touch_response_2_acc	3.31818	1.32329	22	p<0.001		touch_response_2_mis	2.4	1.38444	26	p<0.001
The earliest neurons of the cortical brain, responsible for thinking, memory, and higher level functions, are established by the fourth week.	The earliest neurons of the cortical brain, responsible for thinking, memory, and higher level functions, are established by the fourth week.	Tennessee HB2263						Q42	brain_1_acc	2.10345	1.34549	29	p<0.001		brain_1_mis	1.78125	1.28852	32	p<0.001
By the fifth week of gestation, the development of the brain of the unborn child is underway.	By the fifth week of gestation, the development of the brain of the unborn child is underway.	Missouri HB126						Q43	brain_2_acc	3.9697	1.18545	33	p<0.001		brain_2_mis	2.81818	1.48859	34	p<0.001
An unborn child's nervous system is established by six weeks gestational age.	An unborn human being's nervous system is established by six weeks gestational age.	Tennessee HB2263						Q44	nervous_system_acc	2.6129	1.54224	31	p<0.001		nervous_system_mis	2.09091	1.40008	34	p<0.001
Synapses are formed in the seventh week.	Synapses are formed in the seventh week.	Tennessee HB2263						Q45	brain_3_acc	3.70833	1.19707	24	p<0.001		brain_3_mis	2.62069	1.42463	30	p<0.001
The cortex begins development at eight weeks.	The cortex begins development at eight weeks.	Tennessee HB2263						Q46	brain_4_acc	3.53333	1.00801	30	p<0.001		brain_4_mis	3.03226	1.30343	32	p<0.001
Cortical neuronal connections are in place by ten to twelve weeks gestation	Cortical neuronal connections are in place by ten to twelve weeks gestation	Tennessee HB2263						Q47	brain_5_acc	3.03704	1.37229	27	p<0.001		brain_5_mis	2.72414	1.43668	30	p<0.001
The cortex has a full complement of neurons at twenty weeks.	The cortex has a full complement of neurons at twenty weeks.	Tennessee HB2263						Q48	brain_6_acc	2.75	1.35058	28	p<0.001		brain_6_mis	2.2069	1.37268	30	p<0.001
By sixteen weeks gestational age, pain transmission from a peripheral receptor to the cortex is possible.	By sixteen weeks gestational age, pain transmission from a peripheral receptor to the cortex is possible.	Tennessee HB2263	Missouri HB126					Q49	cortex_acc	2.95652	1.26053	23	p<0.001		cortex_mis	2.32	1.14455	26	p<0.001
Connections between the spinal cord and thalamus are nearly complete by twenty weeks gestation.	Connections between the spinal cord and thalamus are nearly complete by twenty weeks gestation.	Tennessee HB2263	Montana HB136					Q50	spinal_cord_acc	3.5	1.15045	18	p<0.001		spinal_cord_mis	2.78261	1.27766	24	p<0.001
Neuronal mechanisms that inhibit or moderate pain sensations do not begin to develop until thirty-four to thirty-six weeks gestation and are not complete until a significant time after birth.	Neuronal mechanisms that inhibit or moderate pain sensations do not being to develop until thirty-four to thirty-six weeks gestation and are not complete until a significant time after birth.	Tennessee HB2263						Q51	neuronal_mechanism_acc	3.58824	1.41681	17	p<0.01		neuronal_mechanism_mis	2.9	1.44732	21	p<0.001
Category: Miscellaneous
A fetal heartbeat begins at a biologically identifiable moment in time, normally when the fetal heart is formed in the gestational sac	A fetal heartbeat begins at a biologically identifiable moment in time, normally when the fetal heart is formed in the gestational sac	South Carolina SB1	Ohio SB23	Kentucky SB9				Q52	miscellaneous_1_acc	2.72973	1.26158	37	p<0.001		miscellaneous_1_mis	2.47222	1.50212	36	p<0.001
Over ninety per cent of in vitro pregnancies survive the first trimester if cardiac activity is detected in the gestational sac.	Over ninety per cent of in vitro pregnancies survive the first trimester if cardiac activity is detected in the gestational sac.	Ohio SB23	South Carolina SB1	Kentucky SB9				Q53	miscellaneous_2_acc	2.625	1.40831	16	p<0.001		miscellaneous_2_mis	1.82609	1.07247	24	p<0.001
The fetal heartbeat, when detected, presents a clearly identifiable point at which the preborn child in the womb has a greater than ninety-five percent (95%) chance of survival when carried to term.	The fetal heartbeat, when detected, presents a clearly identifiable point at which the preborn child in the womb has a greater than ninety-five percent (95%) chance of survival when carried to term.	Idaho SB1309	South Carolina SB1	Kentucky SB9				Q54	miscellaneous_3_acc	2.16	1.31276	25	p<0.001		miscellaneous_3_mis	1.68965	0.849514	30	p<0.001
After the detection of a fetal heartbeat there is a ninety-five to ninety-eight per cent certainty that the new life will develop full term.	After the detection of a fetal heartbeat there is a ninety-five to ninety-eight per cent certainty that the new life will develop full term.	Ohio SB23						Q55	miscellaneous_4_acc	2.08	1.32035	25	p<0.001		miscellaneous_4_mis	1.68965	0.806378	30	p<0.001
When a heartbeat is visualized at seven weeks or less, ninety-one and one-half per cent will survive the first trimester and ninety-five per cent of those will deliver live- born infants.	When a heartbeat is visualized at seven weeks or less, ninety-one and one-half per cent will survive the first trimester and ninety-five per cent of those will deliver live- born infants.	Ohio SB23	Tennessee HB2263					Q56	miscellaneous_5_acc	2.21739	1.24157	23	p<0.001		miscellaneous_5_mis	1.75862	0.872401	30	p<0.001
When a fetal heartbeat is detected between eight and twelve weeks gestational age, the rate of miscarriage is extremely low, with approximately ninety eight percent (98%) of naturally conceived pregnancies carrying to term.	When a fetal heartbeat is detected between eight and twelve weeks gestational age, the rate of miscarriage is extremely low, with approximately ninety eight percent (98%) of naturally conceived pregnancies carrying to term.	Tennessee HB2263						Q57	miscellaneous_6_acc	2.6	1.35401	25	p<0.001		miscellaneous_6_mis	2.06667	1.2299	31	p<0.001

## Sheet: Supporting Table S5
Supporting Table S5: Full deidentified responses (Redcap labelled format)
State of employment:	Gender, choose all that apply: (choice=Female)	Gender, choose all that apply: (choice=Male)	Gender, choose all that apply: (choice=Non-binary)	Gender, choose all that apply: (choice=Prefer to self-describe)	Gender, choose all that apply: (choice=Prefer not to say)	Self-described gender:	How would you best describe yourself, choose all that apply: (choice=American Indian or Alaska Native)	How would you best describe yourself, choose all that apply: (choice=East Asian)	How would you best describe yourself, choose all that apply: (choice=South Asian)	How would you best describe yourself, choose all that apply: (choice=Latinos, Hispanic, or Spanish)	How would you best describe yourself, choose all that apply: (choice=Black or African American)	How would you best describe yourself, choose all that apply: (choice=Native Hawaiian or Pacific Islander)	How would you best describe yourself, choose all that apply: (choice=White)	How would you best describe yourself, choose all that apply: (choice=Other, please specify)	How would you best describe yourself, choose all that apply: (choice=Prefer not to say)	How would you best describe your racial/ethnic identity?	Highest level of education received:	Which of the following have you completed (check all that apply): (choice=Residency)	Which of the following have you completed (check all that apply): (choice=Fellowship)	Which of the following have you completed (check all that apply): (choice=Other)	Please add any additional information about the specialty or specialties completed for residency/fellowship/other:	How familiar are you with early embryology? (0 = not familar; 10 = very familiar)	How confident are you with your knowledge regarding early embryology? (0 = not confident; 10 = very confident)	How familiar are you with human anatomy? (0 = not familiar; 10 = very familiar)	How confident are you with your knowledge regarding human anatomy? (0 = not confident; 10 = very confident)	An unborn human being's heart begins to beat at five weeks gestational age.	An unborn human being's heart begins beating between five and six weeks gestation.	An unborn human being's heart starts to beat at around six weeks.	An unborn human being's blood begins to flow during the sixth week.	An unborn human being's heart begins to beat at five weeks gestational age.	An unborn human being's heart begins beating between five and six weeks gestation.	An unborn human being's heart starts to beat at around six weeks.	An unborn human being's blood begins to flow during the sixth week.	Do you have any additional comment(s) about the statements presented on this page?	As early as six weeks after fertilization, fetal photography shows the clear development of a human being.	An unborn human being's heartbeat can be visually detected as early as six to eight weeks gestational age, depending on the ultrasound equipment being used.	An unborn human being at eight weeks gestational age show developing limbs.	An unborn human being begins to move about in the womb at approximately eight weeks gestation.	As early as six weeks after fertilization, fetal photography shows the clear development of a human being.	An unborn human being's heartbeat can be visually detected as early as six to eight weeks gestational age, depending on the ultrasound equipment being used.	An unborn human being at eight weeks gestational age show developing limbs.	An unborn human being begins to move about in the womb at approximately eight weeks gestation.	Do you have any additional comment(s) about the statements presented on this page?	An unborn human being's basic physiological functions are present at nine weeks gestation.	An unborn human being's external genitalia are present at nine weeks gestation.	An unborn human being's eyes are present at nine weeks gestation.	An unborn human being's teeth are present at nine weeks gestation.	An unborn human being's teeth buds are present at nine weeks gestation.	An unborn human being's basic physiological functions are present at nine weeks gestation.
Oregon	Checked	Unchecked	Unchecked	Unchecked	Unchecked		Unchecked	Unchecked	Unchecked	Unchecked	Unchecked	Unchecked	Checked	Unchecked	Unchecked		Doctorate degree (for example: PhD, EdD)	Unchecked	Unchecked	Unchecked		10	10	10	10	More inaccurate than accurate	More inaccurate than accurate	More inaccurate than accurate	More accurate than inaccurate	Completely misleading	Completely misleading	Completely misleading	More misleading than non-misleading	Few people would recognize these earliest stages of heart development - heart development is my research area of expertise, and heart beat is SO misleading. Any pre-heart cell that's placed in a dish with the right nutrients will start "beating".	Completely inaccurate	More accurate than inaccurate	More inaccurate than accurate	Don't know/unsure	Completely misleading	Completely misleading	More non-misleading than misleading	Don't know/unsure		More inaccurate than accurate	Completely accurate	Completely accurate	Completely accurate	Completely accurate	Completely misleading
Florida	Unchecked	Checked	Unchecked	Unchecked	Unchecked		Unchecked	Unchecked	Unchecked	Unchecked	Unchecked	Unchecked	Checked	Unchecked	Unchecked		Doctorate degree (for example: PhD, EdD)	Unchecked	Unchecked	Unchecked		9	9	10	10	More inaccurate than accurate	Equally inaccurate and accurate	Equally inaccurate and accurate	Equally inaccurate and accurate	More misleading than non-misleading	Equally misleading and non-misleading	Equally misleading and non-misleading	Equally misleading and non-misleading	The use of term "heart" is misleading. What a laymen considers a 'heart' (with four chambers and a defined organ) is developed later than 5 or 6 weeks. This is referring to cardiogenic cells that will eventually form the heart. These cells do start to beat and move fluid around the developing embryo, but not in well demarcated vessels.	More inaccurate than accurate	Equally inaccurate and accurate	More accurate than inaccurate	More accurate than inaccurate	More misleading than non-misleading	Equally misleading and non-misleading	More non-misleading than misleading	More non-misleading than misleading	Use of the term 'heart' and 'limbs' can be problematic.	More inaccurate than accurate	More inaccurate than accurate	More accurate than inaccurate	Don't know/unsure	More accurate than inaccurate	More misleading than non-misleading
Nebraska	Checked	Unchecked	Unchecked	Unchecked	Unchecked		Unchecked	Unchecked	Unchecked	Unchecked	Unchecked	Unchecked	Checked	Unchecked	Unchecked		Doctorate degree (for example: PhD, EdD)	Unchecked	Unchecked	Unchecked		10	10	10	10	Equally inaccurate and accurate	Equally inaccurate and accurate	More accurate than inaccurate	More accurate than inaccurate	Completely misleading	More misleading than non-misleading	More misleading than non-misleading	More misleading than non-misleading	What the layperson considers a heartbeat is a sound -- which is formed from blood turbulence against valves. The only "beat" in a young embryo is the cardiac syncytium that is produced as intercalated discs begin to communicate.	More inaccurate than accurate	More accurate than inaccurate	Completely accurate	Completely accurate	More misleading than non-misleading	More misleading than non-misleading	Completely non-misleading	Completely non-misleading		More accurate than inaccurate	Completely accurate	Completely accurate	Don't know/unsure	Don't know/unsure	Don't know/unsure
Georgia	Unchecked	Checked	Unchecked	Unchecked	Unchecked		Unchecked	Unchecked	Unchecked	Unchecked	Unchecked	Unchecked	Checked	Unchecked	Unchecked		Doctorate degree (for example: PhD, EdD)	Unchecked	Unchecked	Unchecked		5	5	10	10	More accurate than inaccurate	More accurate than inaccurate	More accurate than inaccurate	More accurate than inaccurate	More non-misleading than misleading	More non-misleading than misleading	More non-misleading than misleading	More non-misleading than misleading		More inaccurate than accurate	More accurate than inaccurate	More inaccurate than accurate	Completely inaccurate	More misleading than non-misleading	More misleading than non-misleading	Completely misleading	Completely misleading		More inaccurate than accurate	More accurate than inaccurate	Equally inaccurate and accurate	Completely inaccurate	Equally inaccurate and accurate	Completely misleading
Washington D.C.	Unchecked	Checked	Unchecked	Unchecked	Unchecked		Unchecked	Unchecked	Unchecked	Unchecked	Unchecked	Unchecked	Checked	Unchecked	Unchecked		Doctorate degree (for example: PhD, EdD)	Unchecked	Unchecked	Unchecked		8	8	10	10	Equally inaccurate and accurate	Equally inaccurate and accurate	Equally inaccurate and accurate	Don't know/unsure	Completely misleading	More misleading than non-misleading	More misleading than non-misleading	Don't know/unsure	You will likely see me repeat this a number of times moving forward. I firmly believe that the early heart is not truly a heart. It is not positioned in the thorax and is a single tube that has not completed its septa. Additionally, I think it is sad and frustrating that legislators use the "heart beat" as their definitive sign of life and viability. It is inconsistent with how we classify a pers…	Equally inaccurate and accurate	Don't know/unsure	More accurate than inaccurate	Don't know/unsure	More misleading than non-misleading	Don't know/unsure	More misleading than non-misleading	Don't know/unsure	My comments for this section is that I believe that the things I feel unsure of are likely MEANT to be misleading or strike an emotional response from people unfamiliar with human development. Additionally, I think the language used to showing development of a human being/limbs is misleading as the structures are likely still not finalized as what we consider limbs in a child.	More inaccurate than accurate	More inaccurate than accurate	Equally inaccurate and accurate	More inaccurate than accurate	More accurate than inaccurate	More misleading than non-misleading
Maryland	Unchecked	Checked	Unchecked	Unchecked	Unchecked		Unchecked	Unchecked	Unchecked	Unchecked	Unchecked	Unchecked	Checked	Unchecked	Unchecked		Doctorate degree (for example: PhD, EdD)	Unchecked	Unchecked	Unchecked		10	10	10	10	More inaccurate than accurate	Equally inaccurate and accurate	More accurate than inaccurate	More accurate than inaccurate	More misleading than non-misleading	Equally misleading and non-misleading	More non-misleading than misleading	More non-misleading than misleading	"Unborn human" is an inaccurate term itself for this age range, but unclear from the questions whether that is to be considered in the accuracy/misleading rating. If considering that all the questions are inaccurate/misleading. Answers placed as if the 'unborn human being' term was not being used.	More inaccurate than accurate	More accurate than inaccurate	More accurate than inaccurate	More accurate than inaccurate	More misleading than non-misleading	More non-misleading than misleading	More non-misleading than misleading	More non-misleading than misleading	Again "unborn human" is not a medically accurate term and carries psychosocial connotations that are not related to the embryological details. Answered on the sheet as if that term was not present.	Equally inaccurate and accurate	More inaccurate than accurate	Equally inaccurate and accurate	More inaccurate than accurate	More accurate than inaccurate	Equally misleading and non-misleading
Missouri	Checked	Unchecked	Unchecked	Unchecked	Unchecked		Unchecked	Unchecked	Unchecked	Unchecked	Unchecked	Unchecked	Checked	Unchecked	Unchecked		Doctorate degree (for example: PhD, EdD)	Unchecked	Unchecked	Unchecked		8	8	10	10	More inaccurate than accurate	More inaccurate than accurate	More inaccurate than accurate	More accurate than inaccurate	Completely misleading	Completely misleading	Completely misleading	Equally misleading and non-misleading		More inaccurate than accurate	More inaccurate than accurate	More accurate than inaccurate	More accurate than inaccurate	Completely misleading	Completely misleading	Equally misleading and non-misleading	More misleading than non-misleading		More inaccurate than accurate	More inaccurate than accurate	More inaccurate than accurate	More inaccurate than accurate	More accurate than inaccurate	More misleading than non-misleading
Idaho	Unchecked	Checked	Unchecked	Unchecked	Unchecked		Unchecked	Unchecked	Unchecked	Unchecked	Unchecked	Unchecked	Checked	Unchecked	Unchecked		Doctorate degree (for example: PhD, EdD)	Unchecked	Unchecked	Unchecked		8	8	10	10	Completely accurate	More accurate than inaccurate	Completely inaccurate	More accurate than inaccurate	More non-misleading than misleading	More non-misleading than misleading	Completely misleading	More non-misleading than misleading	For this survey, I am assuming the term 'gestational age' is referring to the time from the onset of the last menstrual cycle, approx. 2 weeks prior to fertilization, i.e. start of embryonic age. As this terminology is not used consistently among questions, I'm going to assume gestational age is the what is meant to be implied.	Completely inaccurate	Don't know/unsure	Completely accurate	More inaccurate than accurate	More misleading than non-misleading	Don't know/unsure	Completely non-misleading	More misleading than non-misleading	Is fetal photography from Ultrasound???	More accurate than inaccurate	Equally inaccurate and accurate	More accurate than inaccurate	More inaccurate than accurate	More accurate than inaccurate	More non-misleading than misleading
New Jersey	Checked	Unchecked	Unchecked	Unchecked	Unchecked		Unchecked	Unchecked	Unchecked	Unchecked	Unchecked	Unchecked	Checked	Unchecked	Unchecked		Doctorate degree (for example: PhD, EdD)	Unchecked	Unchecked	Unchecked		6	6	10	10	More inaccurate than accurate	More accurate than inaccurate	More accurate than inaccurate	Don't know/unsure	More misleading than non-misleading	More non-misleading than misleading	Equally misleading and non-misleading	More misleading than non-misleading		Completely inaccurate	Don't know/unsure	More accurate than inaccurate	Equally inaccurate and accurate	Completely misleading	Don't know/unsure	More non-misleading than misleading	Equally misleading and non-misleading		Don't know/unsure	More accurate than inaccurate	More accurate than inaccurate	More inaccurate than accurate	More accurate than inaccurate	Don't know/unsure
New York	Unchecked	Checked	Unchecked	Unchecked	Unchecked		Unchecked	Unchecked	Unchecked	Unchecked	Unchecked	Unchecked	Checked	Unchecked	Unchecked		Doctorate degree (for example: PhD, EdD)	Unchecked	Unchecked	Unchecked		5	5	8	8	More inaccurate than accurate	More accurate than inaccurate	More accurate than inaccurate	Completely inaccurate	Completely misleading	More misleading than non-misleading	More misleading than non-misleading	Completely misleading		More inaccurate than accurate	More accurate than inaccurate	More accurate than inaccurate	More accurate than inaccurate	Equally misleading and non-misleading	Equally misleading and non-misleading	Equally misleading and non-misleading	Equally misleading and non-misleading	Six weeks is embryonic not fetal. The term "human being" implies a variety of sensory and mental capacities that are not present in the embryo at these early stages and is meant to mislead readers to think the embryo has developed neurologically and behaviorally more completely than it has.	Don't know/unsure	Completely inaccurate	More accurate than inaccurate	Completely inaccurate	Equally inaccurate and accurate	Don't know/unsure
Ohio	Unchecked	Checked	Unchecked	Unchecked	Unchecked		Unchecked	Unchecked	Unchecked	Unchecked	Unchecked	Unchecked	Checked	Unchecked	Unchecked		Doctorate degree (for example: PhD, EdD)	Unchecked	Unchecked	Unchecked		10	10	10	10	Completely accurate	Completely accurate	Completely accurate	Completely accurate	Completely non-misleading	Completely non-misleading	Completely non-misleading	Completely non-misleading	This is gestation age, not fertilization age (gestation age being fertilization age plus two weeks). Most of these statements are around 5 weeks gestation, which is when the heart begins beating, so they are accurate and not misleading.	Completely accurate	Completely accurate	Completely accurate	Don't know/unsure	Completely non-misleading	Completely non-misleading	Completely non-misleading	Don't know/unsure	Not sure whether the movement is active.	Completely accurate	More accurate than inaccurate	Completely accurate	Don't know/unsure	Don't know/unsure	Completely non-misleading
Ohio	Checked	Unchecked	Unchecked	Unchecked	Unchecked		Unchecked	Unchecked	Unchecked	Unchecked	Unchecked	Unchecked	Checked	Unchecked	Unchecked		Doctorate degree (for example: PhD, EdD)	Unchecked	Unchecked	Unchecked		10	10	10	10	More accurate than inaccurate	Completely inaccurate	Completely inaccurate	Completely inaccurate	More non-misleading than misleading	Completely misleading	Completely misleading	Completely misleading		Completely accurate	Completely inaccurate	Completely accurate	Completely accurate	More misleading than non-misleading	Completely misleading	More non-misleading than misleading	More non-misleading than misleading	Most of the timelines are 1-2 weeks later than what is commonly taught or found in textbooks.	Completely accurate	Completely accurate	Completely accurate	Completely accurate	Completely inaccurate	More non-misleading than misleading
Arizona	Checked	Unchecked	Unchecked	Unchecked	Unchecked		Unchecked	Unchecked	Unchecked	Unchecked	Unchecked	Unchecked	Checked	Unchecked	Unchecked		Doctorate degree (for example: PhD, EdD)	Unchecked	Unchecked	Unchecked		3	2	8	8	Don't know/unsure	Don't know/unsure	Don't know/unsure	Don't know/unsure	More misleading than non-misleading	Don't know/unsure	Don't know/unsure	Don't know/unsure		Don't know/unsure	Don't know/unsure	Don't know/unsure	Don't know/unsure	More misleading than non-misleading	Don't know/unsure	Don't know/unsure	Don't know/unsure		Don't know/unsure	Don't know/unsure	Don't know/unsure	Don't know/unsure	Don't know/unsure	Don't know/unsure
Texas	Unchecked	Checked	Unchecked	Unchecked	Unchecked		Unchecked	Unchecked	Unchecked	Unchecked	Unchecked	Unchecked	Unchecked	Unchecked	Checked		Doctorate degree (for example: PhD, EdD)	Unchecked	Unchecked	Unchecked		10	10	10	10	More inaccurate than accurate	More accurate than inaccurate	More accurate than inaccurate	Equally inaccurate and accurate	More misleading than non-misleading	More non-misleading than misleading	More non-misleading than misleading	Equally misleading and non-misleading	The biggest issue is gestational age and how it is calculated. Gestational age is determined from the last known menstrual period and is determined initially from what a woman remembers. Later on, when prenatal ultrasonography is done, one has a better determination of gestational age.	Completely inaccurate	Completely accurate	Completely accurate	More inaccurate than accurate	Completely misleading	Completely non-misleading	Completely non-misleading	More misleading than non-misleading	How do you define "clear development"? You need to have a transvaginal ultrasound probe to view the heart at 6 weeks gestational age. Movement actually begins at around 12 weeks gestational age.	Equally inaccurate and accurate	More inaccurate than accurate	More inaccurate than accurate	Completely inaccurate	Equally inaccurate and accurate	Equally misleading and non-misleading
Alabama	Unchecked	Checked	Unchecked	Unchecked	Unchecked		Unchecked	Unchecked	Unchecked	Unchecked	Unchecked	Unchecked	Checked	Unchecked	Unchecked		Doctorate degree (for example: PhD, EdD)	Unchecked	Unchecked	Unchecked		8	8	10	10	Completely inaccurate	More inaccurate than accurate	More inaccurate than accurate	Equally inaccurate and accurate	More misleading than non-misleading	More misleading than non-misleading	Equally misleading and non-misleading	More non-misleading than misleading	"An unborn human being's blood begins to flow during the sixth week." Is not terribly inaccurate, but it is unclear how weeks are being measured (gestational or fertilization age) so I have scored it as medium inaccuracy.	Equally inaccurate and accurate	Don't know/unsure	More accurate than inaccurate	More inaccurate than accurate	More misleading than non-misleading	Don't know/unsure	More non-misleading than misleading	More misleading than non-misleading	Is a 6 week (post fertilization) embryo recognizably human? Many of the features are present, but I doubt most people would recognize a human embryo at this age. I do not know when heart contractility is visible on medical imaging.	Equally inaccurate and accurate	Equally inaccurate and accurate	More inaccurate than accurate	Don't know/unsure	Don't know/unsure	More misleading than non-misleading
Arkansas	Unchecked	Checked	Unchecked	Unchecked	Unchecked		Unchecked	Unchecked	Unchecked	Unchecked	Unchecked	Unchecked	Checked	Unchecked	Unchecked		Doctorate degree (for example: PhD, EdD)	Unchecked	Unchecked	Unchecked		10	8	10	10	Equally inaccurate and accurate	Equally inaccurate and accurate	Equally inaccurate and accurate	Completely inaccurate	More misleading than non-misleading	Equally misleading and non-misleading	More misleading than non-misleading	Completely misleading	Reports of heartbeat activity in embryos start as early as 22-23 days post fertilization (3 weeks). There are debates on what is more common (3 weeks or 4) based on studies that are more consistently able to detect heartbeats (limited, however, to when the patient comes in for a test, which is often well beyond the 3-4 week mark). Regardless, all of these statements are misleading as the heart is…	More accurate than inaccurate	More accurate than inaccurate	Completely accurate	More accurate than inaccurate	Equally misleading and non-misleading	More non-misleading than misleading	More non-misleading than misleading	Equally misleading and non-misleading	The use of "unborn human being" continues to paint a mental picture of something more akin to a baby than the much more alien-looking fetus at these stages. All of the associated statements ring true, but even something as seemingly straightforward as "shows developing limbs" can be misleading as the limb buds that form at 5 weeks can also be said to show developing limbs.	More inaccurate than accurate	More accurate than inaccurate	More accurate than inaccurate	More inaccurate than accurate	Completely accurate	Completely misleading
Indiana	Checked	Unchecked	Unchecked	Unchecked	Unchecked		Unchecked	Unchecked	Unchecked	Unchecked	Unchecked	Unchecked	Checked	Unchecked	Unchecked		Doctorate degree (for example: PhD, EdD)	Unchecked	Unchecked	Unchecked		10	10	10	10	Completely accurate	More accurate than inaccurate	More inaccurate than accurate	Completely inaccurate	More misleading than non-misleading	Completely misleading	Completely misleading	Completely misleading	It would be really important to know whether these age ranges are based on clinical or embryologic aging of the embryo. Considering this is from legislation, I assume it was based on a clinical, 40-week gestation. My rating of misleading are based entirely on the use of the term unborn human, rather than embryo.	Completely inaccurate	More accurate than inaccurate	More accurate than inaccurate	More inaccurate than accurate	Completely misleading	More misleading than non-misleading	Completely misleading	Completely misleading		More inaccurate than accurate	More inaccurate than accurate	More inaccurate than accurate	More inaccurate than accurate	Equally inaccurate and accurate	Completely misleading
Louisiana	Unchecked	Checked	Unchecked	Unchecked	Unchecked		Unchecked	Unchecked	Unchecked	Unchecked	Unchecked	Unchecked	Unchecked	Unchecked	Checked		Doctorate degree (for example: PhD, EdD)	Unchecked	Unchecked	Unchecked		10	10	10	10	More inaccurate than accurate	More inaccurate than accurate	More inaccurate than accurate	Completely inaccurate	More misleading than non-misleading	More misleading than non-misleading	More misleading than non-misleading	Completely misleading		Completely inaccurate	Don't know/unsure	More accurate than inaccurate	Don't know/unsure	Completely misleading	Equally misleading and non-misleading	More non-misleading than misleading	More non-misleading than misleading		Equally inaccurate and accurate	More inaccurate than accurate	More inaccurate than accurate	More inaccurate than accurate	Don't know/unsure	More misleading than non-misleading
Ohio	Unchecked	Unchecked	Unchecked	Unchecked	Unchecked		Unchecked	Unchecked	Unchecked	Unchecked	Unchecked	Unchecked	Checked	Unchecked	Unchecked		Doctorate degree (for example: PhD, EdD)	Unchecked	Unchecked	Unchecked		10	10	10	10	More inaccurate than accurate	Equally inaccurate and accurate	More accurate than inaccurate	Completely inaccurate	More misleading than non-misleading	More misleading than non-misleading	Equally misleading and non-misleading	Completely misleading		Equally inaccurate and accurate	Equally inaccurate and accurate	More accurate than inaccurate	More accurate than inaccurate	More misleading than non-misleading	More non-misleading than misleading	More non-misleading than misleading	More non-misleading than misleading		Completely inaccurate	Completely inaccurate	Equally inaccurate and accurate	Completely inaccurate	More accurate than inaccurate	Completely misleading
Illinois	Checked	Unchecked	Unchecked	Unchecked	Unchecked		Unchecked	Unchecked	Unchecked	Unchecked	Unchecked	Unchecked	Checked	Unchecked	Unchecked		Master's degree (for example: MA, MS, MEd)	Unchecked	Unchecked	Unchecked		9	9	10	10	More inaccurate than accurate	More inaccurate than accurate	More inaccurate than accurate	Completely inaccurate	Completely misleading	Completely misleading	Completely misleading	Completely misleading	The tissues that will become the heart begin contracting around 22 days. The heart does not develop its typical shape until 7 weeks.	More inaccurate than accurate	More accurate than inaccurate	Equally inaccurate and accurate	Don't know/unsure	Completely misleading	More misleading than non-misleading	Completely misleading	Don't know/unsure	At eight weeks, the limbs will appear as mere buds and be unrecognizable to an untrained individual.	More inaccurate than accurate	More inaccurate than accurate	Equally inaccurate and accurate	Equally inaccurate and accurate	More accurate than inaccurate	More misleading than non-misleading
Arizona	Unchecked	Checked	Unchecked	Unchecked	Unchecked		Unchecked	Unchecked	Unchecked	Unchecked	Unchecked	Unchecked	Checked	Unchecked	Unchecked		Doctorate degree (for example: PhD, EdD)	Unchecked	Unchecked	Unchecked		9	9	10	10	More inaccurate than accurate	Completely inaccurate	Completely inaccurate	Completely inaccurate	More misleading than non-misleading	Completely misleading	Completely misleading	Completely misleading	Contraction of cardiac tissue begins prior to any of the above listed timepoints. The primordial heart tube is pumping blood before the end of the 4th week. These statements are all trying to take advantage of the fact that development is a continuum not a discrete process and they can call the developing heart tissue a full "heart" at whatever point in the process they want. That is why I consid…	More inaccurate than accurate	More accurate than inaccurate	Completely accurate	More accurate than inaccurate	Completely misleading	More non-misleading than misleading	Completely non-misleading	Equally misleading and non-misleading		More accurate than inaccurate	More accurate than inaccurate	Completely accurate	More inaccurate than accurate	More accurate than inaccurate	More non-misleading than misleading
Louisiana	Unchecked	Checked	Unchecked	Unchecked	Unchecked		Unchecked	Unchecked	Unchecked	Unchecked	Unchecked	Unchecked	Checked	Unchecked	Unchecked		Doctorate degree (for example: PhD, EdD)	Unchecked	Unchecked	Unchecked		10	10	10	10	Equally inaccurate and accurate	Equally inaccurate and accurate	Completely inaccurate	Completely inaccurate	Completely misleading	Completely misleading	Completely misleading	More misleading than non-misleading	I take issue with the word 'beat'. To me this equates the embryonic heart tube with the adult heart. The embryonic heart tube undergoes peristaltic contractions similar to movement through the intestines more than the adult heart when it does begin contracting between the 5th and 6th weeks gestational age.	Completely accurate	Completely accurate	Completely accurate	Completely inaccurate	Completely misleading	More misleading than non-misleading	Completely non-misleading	Completely misleading	There are numerous features even before 6 weeks post-fertilization that clearly distinguish an embryo as belonging to homo sapiens, i.e. human, vs other animals but usually to embryologists and there are no conclusions that can be drawn from a statement as ambiguous as that. Again I have issues with the term 'heartbeat'.	Don't know/unsure	Completely accurate	Equally inaccurate and accurate	Completely inaccurate	Completely accurate	Completely misleading
Texas	Checked	Unchecked	Unchecked	Unchecked	Unchecked		Unchecked	Unchecked	Unchecked	Unchecked	Unchecked	Unchecked	Checked	Unchecked	Unchecked		Doctorate degree (for example: PhD, EdD)	Unchecked	Unchecked	Unchecked		9	8	10	9	More inaccurate than accurate	Equally inaccurate and accurate	More accurate than inaccurate	More accurate than inaccurate	More misleading than non-misleading	More misleading than non-misleading	More non-misleading than misleading	Equally misleading and non-misleading	I assume that when you talk about gestational age you define 0 as the first day of the last menstrual cycle.	Completely accurate	Completely accurate	Completely accurate	More accurate than inaccurate	Equally misleading and non-misleading	More misleading than non-misleading	More misleading than non-misleading	More misleading than non-misleading		More accurate than inaccurate	Completely accurate	Completely accurate	Completely inaccurate	More accurate than inaccurate	Equally misleading and non-misleading
California	Unchecked	Checked	Unchecked	Unchecked	Unchecked		Unchecked	Unchecked	Unchecked	Unchecked	Unchecked	Unchecked	Checked	Unchecked	Unchecked		Doctorate degree (for example: PhD, EdD)	Unchecked	Unchecked	Unchecked		9	8	9	9	More accurate than inaccurate	More accurate than inaccurate	Equally inaccurate and accurate	Completely inaccurate	Equally misleading and non-misleading	Equally misleading and non-misleading	Equally misleading and non-misleading	Completely misleading	It depends on the definition of heart. Blood is being pumped in the 3rd week of gestation.	More inaccurate than accurate	More accurate than inaccurate	Completely accurate	Completely accurate	Equally misleading and non-misleading	Completely non-misleading	Completely non-misleading	Completely non-misleading	In the first statement the use of the word fetal is incorrect. It is still an embryo.	Completely inaccurate	More inaccurate than accurate	Equally inaccurate and accurate	Completely inaccurate	More inaccurate than accurate	Completely misleading
Indiana	Checked	Unchecked	Unchecked	Unchecked	Unchecked		Unchecked	Unchecked	Unchecked	Unchecked	Unchecked	Unchecked	Checked	Unchecked	Unchecked		Doctorate degree (for example: PhD, EdD)	Unchecked	Unchecked	Unchecked		6	5	10	10	More inaccurate than accurate	Equally inaccurate and accurate	More accurate than inaccurate	More accurate than inaccurate	More misleading than non-misleading	More misleading than non-misleading	Equally misleading and non-misleading	Equally misleading and non-misleading		More inaccurate than accurate	Completely inaccurate	More accurate than inaccurate	Completely inaccurate	More misleading than non-misleading	Completely misleading	More non-misleading than misleading	Completely misleading		More inaccurate than accurate	Equally inaccurate and accurate	More inaccurate than accurate	Completely inaccurate	More accurate than inaccurate	More misleading than non-misleading
Texas	Checked	Unchecked	Unchecked	Unchecked	Unchecked		Unchecked	Unchecked	Unchecked	Unchecked	Unchecked	Unchecked	Checked	Unchecked	Unchecked		Doctorate degree (for example: PhD, EdD)	Unchecked	Unchecked	Unchecked		4	5	10	10	More accurate than inaccurate	More accurate than inaccurate	More accurate than inaccurate	More accurate than inaccurate	More non-misleading than misleading			More non-misleading than misleading		More accurate than inaccurate	More accurate than inaccurate	Completely accurate	Completely accurate	Completely non-misleading	Completely non-misleading	Completely non-misleading	Completely non-misleading		Don't know/unsure	Don't know/unsure	Equally inaccurate and accurate	Equally inaccurate and accurate	More accurate than inaccurate	Don't know/unsure
Missouri	Checked	Unchecked	Unchecked	Unchecked	Unchecked		Unchecked	Unchecked	Unchecked	Unchecked	Unchecked	Unchecked	Checked	Unchecked	Unchecked		Doctorate degree (for example: PhD, EdD)	Unchecked	Unchecked	Unchecked		1	0	10	8	Don't know/unsure	Don't know/unsure	Don't know/unsure	Don't know/unsure	Don't know/unsure	Don't know/unsure	Don't know/unsure	Don't know/unsure		Don't know/unsure	Don't know/unsure	Don't know/unsure	Don't know/unsure	Don't know/unsure	Don't know/unsure	Don't know/unsure	Don't know/unsure		Don't know/unsure	Don't know/unsure	Don't know/unsure	Don't know/unsure	Don't know/unsure	Don't know/unsure
Arizona	Unchecked	Checked	Unchecked	Unchecked	Unchecked		Unchecked	Unchecked	Unchecked	Unchecked	Unchecked	Unchecked	Checked	Unchecked	Unchecked		Doctorate degree (for example: PhD, EdD)	Unchecked	Unchecked	Unchecked		7	7	10	10	Equally inaccurate and accurate	Completely accurate	Equally inaccurate and accurate	Equally inaccurate and accurate	More misleading than non-misleading	Completely non-misleading	Equally misleading and non-misleading	More misleading than non-misleading	The cause of flow is not specified in the fourth option, which could make the statement more or less precise depending on the context. It's difficult to evaluate in isolation, especially because the statement is not isolated; it follows three other statements about cardiac function.	Completely inaccurate	More accurate than inaccurate	Completely accurate	Don't know/unsure	More misleading than non-misleading	Completely non-misleading	More non-misleading than misleading	Equally misleading and non-misleading	The use of the term "photography" is inaccurate in the first prompt. Even though there are visualization tools that enable this, they are not based on light because the uterus and surrounding tissues are opaque. Likewise, "move about" in the fourth prompt is also imprecise because it does not specify the mechanism of movement (passive movement around the womb or active movement by the fetus). As …	Equally inaccurate and accurate	Equally inaccurate and accurate	Equally inaccurate and accurate	Equally inaccurate and accurate	Completely accurate	Equally misleading and non-misleading
Kansas	Unchecked	Checked	Unchecked	Unchecked	Unchecked		Unchecked	Unchecked	Unchecked	Unchecked	Unchecked	Unchecked	Checked	Unchecked	Unchecked		Doctorate degree (for example: PhD, EdD)	Unchecked	Unchecked	Unchecked		8	8	8	8	More accurate than inaccurate	More accurate than inaccurate	Equally inaccurate and accurate	Equally inaccurate and accurate	Completely non-misleading	Completely non-misleading	More non-misleading than misleading	More non-misleading than misleading		Completely accurate	More accurate than inaccurate	Completely accurate	More accurate than inaccurate	Completely non-misleading	Completely non-misleading	Completely non-misleading	Completely non-misleading		More accurate than inaccurate	More inaccurate than accurate	More accurate than inaccurate	More accurate than inaccurate	Completely accurate	Equally misleading and non-misleading
Michigan	Checked	Unchecked	Unchecked	Unchecked	Unchecked		Unchecked	Unchecked	Unchecked	Unchecked	Unchecked	Unchecked	Checked	Unchecked	Unchecked		Doctorate degree (for example: PhD, EdD)	Unchecked	Unchecked	Unchecked		5	5	10	10	Completely inaccurate	Completely inaccurate	Completely inaccurate	Completely inaccurate	Completely non-misleading	Completely non-misleading	Completely non-misleading	Completely non-misleading	How is "heart" defined? The myocardium will start to beat at the beginning of week 3. The use of the word "human being" is debatable. At 5 or 6 weeks, we consider it to be an embryo.	Equally inaccurate and accurate	Completely accurate	Completely accurate	Completely inaccurate	More misleading than non-misleading	More non-misleading than misleading	Completely non-misleading	Completely misleading		Don't know/unsure	More inaccurate than accurate	More inaccurate than accurate	Don't know/unsure	Don't know/unsure	Don't know/unsure
Washington	Checked	Unchecked	Unchecked	Unchecked	Unchecked		Unchecked	Unchecked	Unchecked	Unchecked	Unchecked	Unchecked	Checked	Unchecked	Unchecked		Doctorate degree (for example: PhD, EdD)	Unchecked	Unchecked	Unchecked		7	6	10	10	More accurate than inaccurate	More accurate than inaccurate	More accurate than inaccurate	More accurate than inaccurate	More misleading than non-misleading	More misleading than non-misleading	More misleading than non-misleading	More misleading than non-misleading	Many are not likely to understand the difference between gestational age and fetal age. Additionally, the concept of a fetal heart and myogenic contractions is complex at this early stage and does not represent brain development or consciousness.	Don't know/unsure	Don't know/unsure	More accurate than inaccurate	More accurate than inaccurate	More misleading than non-misleading	More misleading than non-misleading	Equally misleading and non-misleading	More misleading than non-misleading	These are vague statements...what is fetal photography; what constitutes a clear human being; what is move about - a twitch or coordinated, decisive movements.	Equally inaccurate and accurate	More inaccurate than accurate	More inaccurate than accurate	Don't know/unsure	Don't know/unsure	More misleading than non-misleading
Arkansas	Unchecked	Checked	Unchecked	Unchecked	Unchecked		Unchecked	Unchecked	Unchecked	Unchecked	Unchecked	Unchecked	Checked	Unchecked	Unchecked		Doctorate degree (for example: PhD, EdD)	Unchecked	Unchecked	Unchecked		10	10	7	7	More inaccurate than accurate	More inaccurate than accurate	Equally inaccurate and accurate	More accurate than inaccurate	More misleading than non-misleading	More misleading than non-misleading	Equally misleading and non-misleading	More non-misleading than misleading	Most of human embryology is based upon classical characterizations using outdated methods. So the precise timeframe of when the human heart both beats and produces flow in a coordinated manner is still open for research. Additionally, the statements regarding human heart beat imply flow which is not the case before 6 weeks of gestation. There is also variability and the above statements would not…	Completely inaccurate	Equally inaccurate and accurate	Equally inaccurate and accurate	More inaccurate than accurate	Completely misleading	Equally misleading and non-misleading	Equally misleading and non-misleading	More misleading than non-misleading	The first statement is completely misleading. It would take an expert in comparative embryology to distinguish between human, turtle, bird, or dog embryos at something comparable to 6 weeks of age. It is not clear to be human. The statement regarding heart beat is somewhat misleading. Yes, myocytes beat at that time point. There is variability between fetuses regarding timing and rate. It also as…	Completely inaccurate	More inaccurate than accurate	Equally inaccurate and accurate	Completely inaccurate	Equally inaccurate and accurate	Completely misleading
Texas	Unchecked	Checked	Unchecked	Unchecked	Unchecked		Unchecked	Unchecked	Unchecked	Unchecked	Unchecked	Unchecked	Checked	Unchecked	Unchecked		Doctorate degree (for example: PhD, EdD)	Unchecked	Unchecked	Unchecked		10	10	10	10	More accurate than inaccurate	More accurate than inaccurate	Completely accurate	Completely accurate	More non-misleading than misleading	More non-misleading than misleading	Completely non-misleading	Completely non-misleading		More inaccurate than accurate	Equally inaccurate and accurate	Completely accurate	Completely accurate	More misleading than non-misleading	Equally misleading and non-misleading	Completely non-misleading	Completely non-misleading	As the saying goes: "Beauty is in the eye of the beholder" At 6 weeks of development, the fetus is not very human looking.	Equally inaccurate and accurate	More accurate than inaccurate	More accurate than inaccurate	Equally inaccurate and accurate	More accurate than inaccurate	Equally misleading and non-misleading
Wisconsin	Unchecked	Unchecked	Unchecked	Unchecked	Checked		Unchecked	Unchecked	Unchecked	Unchecked	Unchecked	Unchecked	Unchecked	Unchecked	Checked		Doctorate degree (for example: PhD, EdD)	Unchecked	Unchecked	Unchecked		8	8	10	10	Equally inaccurate and accurate	More accurate than inaccurate	More accurate than inaccurate	More accurate than inaccurate	Equally misleading and non-misleading	Equally misleading and non-misleading	Equally misleading and non-misleading	Equally misleading and non-misleading	The problem with these statements is that they imply that life and heart beat are at least roughly equivalent. In my mind, that has never been established.	More accurate than inaccurate	More accurate than inaccurate	Completely accurate	Don't know/unsure	Equally misleading and non-misleading	Equally misleading and non-misleading	Equally misleading and non-misleading	Equally misleading and non-misleading	Again, there is the implied equivalency problem. Yes, a human being is developing. But is it a human being with human rights? That is a very different question, and not a scientific one.	More accurate than inaccurate	More inaccurate than accurate	More accurate than inaccurate	Equally inaccurate and accurate	More accurate than inaccurate	Equally misleading and non-misleading
Indiana	Checked	Unchecked	Unchecked	Unchecked	Unchecked		Unchecked	Unchecked	Unchecked	Unchecked	Unchecked	Unchecked	Checked	Unchecked	Unchecked		Doctorate degree (for example: PhD, EdD)	Unchecked	Unchecked	Unchecked		9	9	9	9	More accurate than inaccurate	More inaccurate than accurate	Completely inaccurate	More accurate than inaccurate	More misleading than non-misleading	More misleading than non-misleading	More misleading than non-misleading	More misleading than non-misleading		More inaccurate than accurate	More inaccurate than accurate	More inaccurate than accurate	More accurate than inaccurate	Completely misleading	More misleading than non-misleading	More non-misleading than misleading	More non-misleading than misleading		More inaccurate than accurate	More inaccurate than accurate	More inaccurate than accurate	Completely inaccurate	More accurate than inaccurate	Completely misleading
Washington D.C.	Unchecked	Checked	Unchecked	Unchecked	Unchecked		Unchecked	Unchecked	Unchecked	Unchecked	Checked	Unchecked	Unchecked	Unchecked	Unchecked		Doctorate degree (for example: PhD, EdD)	Unchecked	Unchecked	Unchecked		9	10	10	10	More accurate than inaccurate	Completely accurate	More accurate than inaccurate	Equally inaccurate and accurate	More non-misleading than misleading	Completely non-misleading	More non-misleading than misleading	Equally misleading and non-misleading	There is really no fixed time when organs begin to function. We teach the week it usually occurs. The heart usually begins to beat around the 4th-5th week, and it can start at the latest 6th week. It depends on the embryo/fetus. It is best to define embryo heartbeat. People think the heartbeat of a human embryo is the same as the heartbeat of a fully developed heart. An embryo heartbeat is the sa…	More accurate than inaccurate	Don't know/unsure	Completely accurate	Completely accurate	Completely non-misleading	Don't know/unsure	More non-misleading than misleading	Completely non-misleading	The human body and the organ systems are formed by the time the embryo becomes a fetus at the 9th week of development. The unborn human being is maturing during the fetal stage. The vast majority of the organs begin to function as early as the 5th week.	Completely accurate	Completely accurate	Don't know/unsure	Don't know/unsure	Don't know/unsure	Completely non-misleading
New York	Unchecked	Checked	Unchecked	Unchecked	Unchecked		Unchecked	Unchecked	Unchecked	Unchecked	Unchecked	Unchecked	Checked	Unchecked	Unchecked		Doctorate degree (for example: PhD, EdD)	Unchecked	Unchecked	Unchecked		7	7	10	10	Completely inaccurate	Completely inaccurate	Completely inaccurate	Completely inaccurate	Completely misleading	Completely misleading	Completely misleading	Completely misleading	It is my understanding that circulation begins in the fourth week when the heart is not much more than a contractile tube.	Completely inaccurate	Don't know/unsure	More accurate than inaccurate	Don't know/unsure	Completely misleading	Don't know/unsure	Completely non-misleading	Don't know/unsure	Prior to 8 weeks the developing human is considered an embryo. Designation as a fetus occurs after 8 weeks, when the developing human looks like a little person. Limb development begins well before this, but the limbs look like arms and legs at 8 weeks.	Don't know/unsure	Don't know/unsure	Completely accurate	Completely inaccurate	Don't know/unsure	Don't know/unsure
New York	Checked	Unchecked	Unchecked	Unchecked	Unchecked		Unchecked	Unchecked	Unchecked	Unchecked	Unchecked	Unchecked	Checked	Unchecked	Unchecked		Doctorate degree (for example: PhD, EdD)	Unchecked	Unchecked	Unchecked		6	5	9	9	More inaccurate than accurate	More accurate than inaccurate	More inaccurate than accurate	More accurate than inaccurate	More misleading than non-misleading	More misleading than non-misleading	More misleading than non-misleading	Equally misleading and non-misleading		More accurate than inaccurate	More accurate than inaccurate	Completely accurate	Don't know/unsure	Completely misleading	More non-misleading than misleading	Completely non-misleading	Don't know/unsure		Completely inaccurate	More accurate than inaccurate	More accurate than inaccurate	Completely inaccurate	Don't know/unsure	Completely misleading
New York	Unchecked	Checked	Unchecked	Unchecked	Unchecked		Unchecked	Unchecked	Unchecked	Unchecked	Unchecked	Unchecked	Checked	Unchecked	Unchecked		Doctorate degree (for example: PhD, EdD)	Unchecked	Unchecked	Unchecked		8	8	9	9	More accurate than inaccurate		More accurate than inaccurate	More inaccurate than accurate	More non-misleading than misleading	Completely non-misleading	Equally misleading and non-misleading			More inaccurate than accurate	More accurate than inaccurate	More accurate than inaccurate	More accurate than inaccurate	More misleading than non-misleading	More non-misleading than misleading	More non-misleading than misleading	More non-misleading than misleading		More accurate than inaccurate	More accurate than inaccurate	More accurate than inaccurate	Completely inaccurate	More accurate than inaccurate	Equally misleading and non-misleading
Arkansas	Checked	Unchecked	Unchecked	Unchecked	Unchecked		Unchecked	Unchecked	Unchecked	Unchecked	Unchecked	Unchecked	Unchecked	Unchecked	Unchecked		Doctorate degree (for example: PhD, EdD)	Unchecked	Unchecked	Unchecked		5	5	10	10	Don't know/unsure	Don't know/unsure	Don't know/unsure	Don't know/unsure	Don't know/unsure	Don't know/unsure	Don't know/unsure	Don't know/unsure		Don't know/unsure	Don't know/unsure	Don't know/unsure	Don't know/unsure	Don't know/unsure	Don't know/unsure	Don't know/unsure	Don't know/unsure		Don't know/unsure	Don't know/unsure	Don't know/unsure	Don't know/unsure	Don't know/unsure	Don't know/unsure
North Carolina	Checked	Unchecked	Unchecked	Unchecked	Unchecked		Unchecked	Unchecked	Unchecked	Unchecked	Unchecked	Unchecked	Checked	Unchecked	Unchecked		Doctorate degree (for example: PhD, EdD)	Unchecked	Unchecked	Unchecked		5	5	8	8	Equally inaccurate and accurate	Equally inaccurate and accurate	Completely accurate	Completely inaccurate	More misleading than non-misleading	More misleading than non-misleading	Completely non-misleading	Completely misleading		Completely inaccurate	More accurate than inaccurate	More accurate than inaccurate	Completely inaccurate	Completely misleading	More non-misleading than misleading	Completely misleading	More misleading than non-misleading		More accurate than inaccurate	Completely inaccurate	Completely inaccurate	Completely inaccurate	More accurate than inaccurate	Completely misleading
[truncated: 110 more columns]
